# Supplementary material for: DNA methylation signatures of monozygotic twins clinically discordant for multiple sclerosis
Source: Nat Commun. 2019 May 7;10:2094. doi: 10.1038/s41467-019-09984-3 (PMC6504952; doi:10.1038/s41467-019-09984-3)
Supplement: Supplementary file 4 — Source Data [file 41467_2019_9984_MOESM4_ESM.xlsx]

## Sheet: Tab2_U
Source Data for Table 2
Unadjusted β-values of the five top DMPs associated with the clinical manifestation of MS (MS-DMPs) in the 45 MZ twin pairs discordant for MS.
Adjusted β-values are listed in sheet Tab2_A.
ID	cg27037608	cg01708711	cg00232450	cg25345365	cg25755428	Disease_Status
U-MS	0.408759	0.86447	0.811841	0.537555	0.0999179	1
R-MS	0.528862	0.874491	0.81364	0.566466	0.726964	1
AE-H	0.522333	0.811792	0.783101	0.638872	0.303366	0
O-H	0.410111	0.832744	0.737955	0.602949	0.785091	0
O-MS	0.411914	0.867279	0.773549	0.364043	0.793976	1
Y-MS	0.508478	0.83605	0.810273	0.474378	0.853478	1
J-H	0.505135	0.812467	0.811482	0.641818	0.379302	0
AG-MS	0.501256	0.860559	0.819096	0.50561	0.0708295	1
AE-MS	0.493151	0.829825	0.797764	0.546339	0.336117	1
G-H	0.460024	0.86802	0.769981	0.553657	0.439383	0
P-MS	0.566594	0.865323	0.807586	0.515532	0.0784091	1
R-H	0.512337	0.830698	0.800245	0.632719	0.646088	0
AG-H	0.410951	0.820322	0.805783	0.584958	0.0559344	0
U-H	0.398671	0.835939	0.764552	0.60757	0.0689461	0
J-MS	0.504829	0.824515	0.836237	0.594859	0.380409	1
AB-H	0.41962	0.827404	0.800998	0.542138	0.0992847	0
L-MS	0.552722	0.848099	0.817863	0.531716	0.0602879	1
Q-MS	0.434708	0.871174	0.845734	0.45837	0.124162	1
AC-MS	0.488158	0.862228	0.86309	0.683377	0.0897938	1
P-H	0.532836	0.840612	0.790543	0.584355	0.0626666	0
AC-H	0.4512	0.823965	0.810967	0.722845	0.068403	0
G-MS	0.493314	0.871484	0.807236	0.516939	0.449477	1
L-H	0.498174	0.858973	0.810968	0.558445	0.0816267	0
Q-H	0.444355	0.841392	0.806051	0.531435	0.112969	0
AB-MS	0.492504	0.835498	0.809492	0.514484	0.102378	1
Y-H	0.506204	0.817782	0.78547	0.656523	0.836703	0
S-MS	0.450138	0.838286	0.808971	0.438309	0.334665	1
E-MS	0.373207	0.855905	0.7971	0.575494	0.0703059	1
E-H	0.38018	0.854069	0.739406	0.615118	0.0738781	0
S-H	0.412287	0.821092	0.772343	0.540735	0.276377	0
AF-MS	0.442379	0.861915	0.819851	0.594922	0.33238	1
AJ-MS	0.585139	0.841169	0.733167	0.589272	0.362122	1
AH-MS	0.405816	0.85259	0.839703	0.575248	0.382451	1
I-H	0.494553	0.819216	0.801341	0.594736	0.361137	0
Z-H	0.527292	0.844378	0.819047	0.649964	0.439445	0
Z-MS	0.539558	0.871459	0.811209	0.606135	0.412808	1
AJ-H	0.578492	0.866289	0.797439	0.611194	0.344338	0
I-MS	0.469901	0.835709	0.810786	0.546727	0.430658	1
AH-H	0.39786	0.852339	0.826663	0.592427	0.345642	0
AL-MS	0.443459	0.868687	0.78449	0.514954	0.12372	1
AL-H	0.450427	0.856361	0.769664	0.557362	0.107906	0
AF-H	0.490807	0.85017	0.779263	0.675582	0.333396	0
AW-H	0.551505	0.855	0.806143	0.513088	0.334216	0
AV-H	0.395291	0.832091	0.79953	0.575229	0.292689	0
AN-MS	0.45389	0.846059	0.776758	0.424861	0.322759	1
AU-MS	0.557082	0.829548	0.836906	0.529955	0.104558	1
AU-H	0.474481	0.79489	0.836704	0.639565	0.0753375	0
AN-H	0.361648	0.845742	0.750966	0.470479	0.344217	0
AP-H	0.4316	0.865363	0.841152	0.472622	0.472476	0
AW-MS	0.568097	0.865855	0.846056	0.478359	0.401293	1
AP-MS	0.463627	0.867153	0.854018	0.486436	0.425167	1
AV-MS	0.395851	0.863336	0.789473	0.555198	0.419457	1
AY-MS	0.500331	0.824581	0.83594	0.572342	0.324446	1
AY-H	0.46989	0.833619	0.802947	0.658574	0.303334	0
BA-MS	0.384968	0.839292	0.813521	0.543322	0.0827476	1
BA-H	0.308159	0.828511	0.803089	0.607284	0.0773965	0
BD-MS	0.491213	0.850993	0.85354	0.546739	0.40061	1
BD-H	0.529766	0.840995	0.820217	0.619616	0.365674	0
BF-MS	0.431657	0.889737	0.836867	0.600354	0.0686798	1
BF-H	0.41317	0.879133	0.814284	0.630399	0.0599095	0
D-MS	0.58224	0.845269	0.825439	0.486356	0.794139	1
W-H	0.497718	0.836437	0.763516	0.645948	0.0714499	0
V-H	0.40309	0.856353	0.783342	0.555364	0.426294	0
H-MS	0.339291	0.849571	0.775126	0.565881	0.363443	1
V-MS	0.379982	0.861821	0.841424	0.507304	0.363706	1
W-MS	0.533337	0.864954	0.767431	0.632909	0.052633	1
B-H	0.476587	0.860597	0.809471	0.512256	0.309122	0
H-H	0.340125	0.807914	0.808533	0.527731	0.368142	0
C-H	0.425892	0.841095	0.773265	0.52009	0.891678	0
B-MS	0.491714	0.851306	0.819173	0.567946	0.318193	1
C-MS	0.470816	0.894132	0.808073	0.514526	0.890528	1
D-H	0.533138	0.841341	0.825096	0.577608	0.78245	0
AA-H	0.484962	0.827182	0.727696	0.721825	0.161377	0
AA-MS	0.4994	0.829021	0.818215	0.647625	0.22118	1
X-H	0.573516	0.854367	0.794071	0.589599	0.407334	0
X-MS	0.580006	0.886245	0.813434	0.507599	0.420501	1
AK-H	0.49849	0.84081	0.769117	0.497786	0.497938	0
AD-H	0.486902	0.861808	0.79449	0.512302	0.0789846	0
AI-H	0.564684	0.814601	0.776933	0.624113	0.723083	0
AI-MS	0.565495	0.861409	0.790805	0.553292	0.802154	1
AM-H	0.491993	0.829959	0.784427	0.588054	0.418439	0
AK-MS	0.529116	0.869126	0.772422	0.546266	0.511788	1
AD-MS	0.5786	0.864454	0.809028	0.523366	0.0601045	1
AM-MS	0.50955	0.851669	0.816557	0.57447	0.44729	1
AS-H	0.47583	0.866254	0.789202	0.548764	0.0527159	0
AX-H	0.548593	0.841711	0.813399	0.631341	0.202331	0
AX-MS	0.559346	0.844308	0.817013	0.634057	0.199208	1
AS-MS	0.52887	0.849687	0.809043	0.572813	0.0600057	1
T-H	0.440343	0.802574	0.824001	0.477145	0.0748756	0
T-MS	0.480091	0.828016	0.843421	0.474363	0.0967242	1

## Sheet: Tab2_A
Source Data for Table 2
Adjusted β-values of the five top DMPs associated with the clinical manifestation of MS (MS-DMPs) in the 45 MZ twin pairs discordant for MS.
Unadjusted β-values are listed in sheet Tab2_U.
ID	cg27037608	cg01708711	cg00232450	cg25345365	cg25755428	Disease_Status
U-MS	0.420431	0.865145	0.835952	0.516509	0.0640157	1
R-MS	0.516684	0.877273	0.807008	0.556309	0.744671	1
AE-H	0.508163	0.810511	0.79408	0.615863	0.293289	0
O-H	0.398247	0.835135	0.768936	0.561157	0.718802	0
O-MS	0.407481	0.855471	0.795624	0.363086	0.753067	1
Y-MS	0.486169	0.844579	0.802722	0.449842	0.862485	1
J-H	0.503786	0.82032	0.818258	0.614026	0.375117	0
AG-MS	0.51063	0.857652	0.82907	0.51113	0.0455233	1
AE-MS	0.478056	0.832879	0.818128	0.499342	0.320111	1
G-H	0.451062	0.861795	0.778406	0.55394	0.417918	0
P-MS	0.569214	0.864326	0.785696	0.539252	0.125597	1
R-H	0.503874	0.835007	0.805132	0.60987	0.64351	0
AG-H	0.416539	0.818299	0.836762	0.561289	-0.000575734	0
U-H	0.397152	0.841091	0.799056	0.559317	0.0076161	0
J-MS	0.519745	0.836987	0.807827	0.601178	0.451429	1
AB-H	0.405493	0.836534	0.796171	0.514466	0.115867	0
L-MS	0.53404	0.85834	0.799943	0.509207	0.107472	1
Q-MS	0.443133	0.860554	0.827121	0.502432	0.167262	1
AC-MS	0.494904	0.853143	0.866404	0.70881	0.0717615	1
P-H	0.531593	0.841419	0.769247	0.597517	0.117047	0
AC-H	0.446836	0.829014	0.835129	0.69088	0.00735679	0
G-MS	0.49216	0.878025	0.812772	0.504186	0.420524	1
L-H	0.487019	0.862144	0.7951	0.55166	0.13138	0
Q-H	0.437171	0.829081	0.797871	0.561395	0.125747	0
AB-MS	0.47562	0.83752	0.801141	0.508994	0.111435	1
Y-H	0.493463	0.823538	0.800977	0.625656	0.792025	0
S-MS	0.443759	0.832327	0.802098	0.449311	0.357085	1
E-MS	0.372499	0.866994	0.796779	0.560509	0.0496601	1
E-H	0.384401	0.857694	0.756124	0.594969	0.0392263	0
S-H	0.407077	0.824259	0.773403	0.527269	0.279169	0
AF-MS	0.455821	0.867026	0.811951	0.604267	0.341552	1
AJ-MS	0.595247	0.850077	0.78726	0.523105	0.260758	1
AH-MS	0.413874	0.84291	0.826952	0.599779	0.442808	1
I-H	0.497985	0.814793	0.790825	0.612245	0.393197	0
Z-H	0.521855	0.844036	0.801124	0.661109	0.482392	0
Z-MS	0.533662	0.860306	0.801782	0.62667	0.450814	1
AJ-H	0.597126	0.860473	0.847702	0.58292	0.258105	0
I-MS	0.48008	0.829403	0.795829	0.577701	0.470864	1
AH-H	0.398963	0.845278	0.808786	0.613741	0.410168	0
AL-MS	0.453601	0.85859	0.798522	0.532334	0.090096	1
AL-H	0.459139	0.838012	0.776913	0.588279	0.111023	0
AF-H	0.487356	0.854459	0.81303	0.628624	0.273088	0
AW-H	0.55049	0.856612	0.812784	0.495974	0.337333	0
AV-H	0.395795	0.837635	0.802289	0.565419	0.276861	0
AN-MS	0.4564	0.839243	0.770656	0.451851	0.322665	1
AU-MS	0.543796	0.834523	0.821492	0.53662	0.105493	1
AU-H	0.460373	0.801187	0.823533	0.644692	0.0618191	0
AN-H	0.375071	0.844365	0.755787	0.480667	0.329303	0
AP-H	0.431162	0.864253	0.823057	0.509781	0.464546	0
AW-MS	0.563181	0.862697	0.839352	0.482865	0.427142	1
AP-MS	0.471513	0.863864	0.832024	0.521436	0.466317	1
AV-MS	0.392428	0.874217	0.801619	0.521459	0.386834	1
AY-MS	0.495529	0.834505	0.828761	0.575627	0.287114	1
AY-H	0.46094	0.829674	0.812615	0.662715	0.25489	0
BA-MS	0.403433	0.830448	0.802184	0.573352	0.137767	1
BA-H	0.305411	0.823971	0.793051	0.619131	0.110813	0
BD-MS	0.502651	0.850789	0.830392	0.556411	0.500208	1
BD-H	0.53847	0.842456	0.804909	0.618828	0.443143	0
BF-MS	0.420094	0.891997	0.823764	0.590876	0.117005	1
BF-H	0.404176	0.879143	0.806948	0.620529	0.100315	0
D-MS	0.575379	0.833755	0.822623	0.508262	0.799795	1
W-H	0.508576	0.836079	0.788607	0.629486	0.0237495	0
V-H	0.40749	0.854929	0.788932	0.552939	0.423226	0
H-MS	0.341628	0.85105	0.788009	0.556074	0.327718	1
V-MS	0.402676	0.869875	0.805216	0.535616	0.451553	1
W-MS	0.535558	0.8603	0.781818	0.622075	0.0447615	1
B-H	0.458117	0.869044	0.80119	0.489944	0.323219	0
H-H	0.347609	0.816551	0.810472	0.536942	0.305071	0
C-H	0.447751	0.830542	0.778904	0.554541	0.876171	0
B-MS	0.470903	0.848386	0.811436	0.560223	0.348847	1
C-MS	0.494802	0.883534	0.812201	0.552281	0.877553	1
D-H	0.532836	0.842591	0.803971	0.600135	0.812151	0
AA-H	0.476627	0.833622	0.74286	0.68455	0.138603	0
AA-MS	0.511766	0.825096	0.793559	0.694413	0.25617	1
X-H	0.572434	0.848772	0.789338	0.609031	0.407105	0
X-MS	0.581514	0.889877	0.796812	0.525692	0.432263	1
AK-H	0.509841	0.839543	0.773317	0.512122	0.471074	0
AD-H	0.47738	0.853412	0.785818	0.541443	0.0712024	0
AI-H	0.569638	0.824649	0.813195	0.582246	0.62427	0
AI-MS	0.577368	0.86803	0.818959	0.529021	0.725722	1
AM-H	0.466984	0.840718	0.792084	0.547635	0.383523	0
AK-MS	0.532909	0.871302	0.79667	0.524924	0.453815	1
AD-MS	0.569657	0.854443	0.806793	0.546947	0.0473752	1
AM-MS	0.483822	0.85165	0.829437	0.54269	0.423042	1
AS-H	0.487119	0.862501	0.783284	0.590668	0.0146166	0
AX-H	0.533439	0.843538	0.800059	0.631889	0.222467	0
AX-MS	0.54715	0.848783	0.808848	0.618416	0.22841	1
AS-MS	0.538375	0.846095	0.80429	0.607407	0.0308937	1
T-H	0.474902	0.801659	0.792123	0.515326	0.187686	0
T-MS	0.514371	0.834302	0.803559	0.507937	0.217885	1

## Sheet: Fig2c_TabS2_A
Source Data for Figure 2C and Supplementary Table 2
Adjusted β-values of the significant MS-associated differentially methylated CpG position (MS-DMP) cg27037608 in the TMEM232 promoter region and 12 neighboring CpGs present on the EPIC array of the 45 MS-discordant MZ twin pairs.
Unadjusted β-values are listed in sheet TabS2_U.
ID	CpG_ID	Beta-value	Disease_Status	Chromosome	Start	End
U-MS	cg23279021	0.320501	1	chr5	110062343	110062344
U-MS	cg10597099	0.464121	1	chr5	110062725	110062726
U-MS	cg26583412	0.468637	1	chr5	110062780	110062781
U-MS	cg06414816	0.55167	1	chr5	110062837	110062838
U-MS	cg22429640	0.504676	1	chr5	110062570	110062571
U-MS	cg19526166	0.481295	1	chr5	110062729	110062730
U-MS	cg17946588	0.411216	1	chr5	110062682	110062683
U-MS	cg17248924	0.445124	1	chr5	110062384	110062385
U-MS	cg19398821	0.408307	1	chr5	110062608	110062609
U-MS	cg25259944	0.439413	1	chr5	110062473	110062474
U-MS	cg11641395	0.409832	1	chr5	110062398	110062399
U-MS	cg27037608	0.420431	1	chr5	110062618	110062619
U-MS	cg06429214	0.296563	1	chr5	110062417	110062418
R-MS	cg23279021	0.299996	1	chr5	110062343	110062344
R-MS	cg06414816	0.582961	1	chr5	110062837	110062838
R-MS	cg17946588	0.503311	1	chr5	110062682	110062683
R-MS	cg25259944	0.596023	1	chr5	110062473	110062474
R-MS	cg11641395	0.531445	1	chr5	110062398	110062399
R-MS	cg26583412	0.553406	1	chr5	110062780	110062781
R-MS	cg27037608	0.516684	1	chr5	110062618	110062619
R-MS	cg10597099	0.630852	1	chr5	110062725	110062726
R-MS	cg19526166	0.609594	1	chr5	110062729	110062730
R-MS	cg17248924	0.477889	1	chr5	110062384	110062385
R-MS	cg19398821	0.563578	1	chr5	110062608	110062609
R-MS	cg06429214	0.36122	1	chr5	110062417	110062418
R-MS	cg22429640	0.618504	1	chr5	110062570	110062571
AE-H	cg25259944	0.437795	0	chr5	110062473	110062474
AE-H	cg06429214	0.270774	0	chr5	110062417	110062418
AE-H	cg17946588	0.474423	0	chr5	110062682	110062683
AE-H	cg10597099	0.528204	0	chr5	110062725	110062726
AE-H	cg26583412	0.47913	0	chr5	110062780	110062781
AE-H	cg11641395	0.413596	0	chr5	110062398	110062399
AE-H	cg06414816	0.508119	0	chr5	110062837	110062838
AE-H	cg19526166	0.524605	0	chr5	110062729	110062730
AE-H	cg27037608	0.508163	0	chr5	110062618	110062619
AE-H	cg17248924	0.454268	0	chr5	110062384	110062385
AE-H	cg19398821	0.46699	0	chr5	110062608	110062609
AE-H	cg22429640	0.476092	0	chr5	110062570	110062571
AE-H	cg23279021	0.289847	0	chr5	110062343	110062344
O-H	cg06414816	0.498665	0	chr5	110062837	110062838
O-H	cg17946588	0.377003	0	chr5	110062682	110062683
O-H	cg26583412	0.385713	0	chr5	110062780	110062781
O-H	cg25259944	0.356024	0	chr5	110062473	110062474
O-H	cg19526166	0.401597	0	chr5	110062729	110062730
O-H	cg27037608	0.398247	0	chr5	110062618	110062619
O-H	cg06429214	0.247411	0	chr5	110062417	110062418
O-H	cg10597099	0.374659	0	chr5	110062725	110062726
O-H	cg19398821	0.387864	0	chr5	110062608	110062609
O-H	cg11641395	0.341141	0	chr5	110062398	110062399
O-H	cg23279021	0.26027	0	chr5	110062343	110062344
O-H	cg22429640	0.460583	0	chr5	110062570	110062571
O-H	cg17248924	0.342954	0	chr5	110062384	110062385
O-MS	cg06429214	0.26673	1	chr5	110062417	110062418
O-MS	cg11641395	0.314333	1	chr5	110062398	110062399
O-MS	cg17248924	0.344679	1	chr5	110062384	110062385
O-MS	cg06414816	0.504577	1	chr5	110062837	110062838
O-MS	cg25259944	0.402066	1	chr5	110062473	110062474
O-MS	cg23279021	0.282657	1	chr5	110062343	110062344
O-MS	cg27037608	0.407481	1	chr5	110062618	110062619
O-MS	cg17946588	0.377048	1	chr5	110062682	110062683
O-MS	cg10597099	0.431264	1	chr5	110062725	110062726
O-MS	cg19398821	0.386146	1	chr5	110062608	110062609
O-MS	cg22429640	0.405659	1	chr5	110062570	110062571
O-MS	cg26583412	0.425521	1	chr5	110062780	110062781
O-MS	cg19526166	0.452168	1	chr5	110062729	110062730
Y-MS	cg06429214	0.393731	1	chr5	110062417	110062418
Y-MS	cg11641395	0.530218	1	chr5	110062398	110062399
Y-MS	cg06414816	0.590017	1	chr5	110062837	110062838
Y-MS	cg17248924	0.508426	1	chr5	110062384	110062385
Y-MS	cg17946588	0.480057	1	chr5	110062682	110062683
Y-MS	cg22429640	0.5692	1	chr5	110062570	110062571
Y-MS	cg27037608	0.486169	1	chr5	110062618	110062619
Y-MS	cg19398821	0.587279	1	chr5	110062608	110062609
Y-MS	cg23279021	0.391244	1	chr5	110062343	110062344
Y-MS	cg26583412	0.598872	1	chr5	110062780	110062781
Y-MS	cg10597099	0.61133	1	chr5	110062725	110062726
Y-MS	cg19526166	0.525309	1	chr5	110062729	110062730
Y-MS	cg25259944	0.523325	1	chr5	110062473	110062474
J-H	cg11641395	0.428268	0	chr5	110062398	110062399
J-H	cg06429214	0.298796	0	chr5	110062417	110062418
J-H	cg17248924	0.462254	0	chr5	110062384	110062385
J-H	cg06414816	0.48368	0	chr5	110062837	110062838
J-H	cg27037608	0.503786	0	chr5	110062618	110062619
J-H	cg19398821	0.52782	0	chr5	110062608	110062609
J-H	cg23279021	0.318588	0	chr5	110062343	110062344
J-H	cg26583412	0.501164	0	chr5	110062780	110062781
J-H	cg22429640	0.562825	0	chr5	110062570	110062571
J-H	cg17946588	0.472133	0	chr5	110062682	110062683
J-H	cg19526166	0.559278	0	chr5	110062729	110062730
J-H	cg10597099	0.602568	0	chr5	110062725	110062726
J-H	cg25259944	0.478768	0	chr5	110062473	110062474
AG-MS	cg19526166	0.585938	1	chr5	110062729	110062730
AG-MS	cg26583412	0.528454	1	chr5	110062780	110062781
AG-MS	cg10597099	0.614116	1	chr5	110062725	110062726
AG-MS	cg06429214	0.304514	1	chr5	110062417	110062418
AG-MS	cg23279021	0.352673	1	chr5	110062343	110062344
AG-MS	cg22429640	0.56624	1	chr5	110062570	110062571
AG-MS	cg06414816	0.515286	1	chr5	110062837	110062838
AG-MS	cg25259944	0.520997	1	chr5	110062473	110062474
AG-MS	cg17946588	0.483392	1	chr5	110062682	110062683
AG-MS	cg27037608	0.51063	1	chr5	110062618	110062619
AG-MS	cg11641395	0.473074	1	chr5	110062398	110062399
AG-MS	cg19398821	0.540279	1	chr5	110062608	110062609
AG-MS	cg17248924	0.445026	1	chr5	110062384	110062385
AE-MS	cg23279021	0.241357	1	chr5	110062343	110062344
AE-MS	cg25259944	0.452905	1	chr5	110062473	110062474
AE-MS	cg19398821	0.521606	1	chr5	110062608	110062609
AE-MS	cg06429214	0.250251	1	chr5	110062417	110062418
AE-MS	cg10597099	0.510496	1	chr5	110062725	110062726
AE-MS	cg22429640	0.524832	1	chr5	110062570	110062571
AE-MS	cg27037608	0.478056	1	chr5	110062618	110062619
AE-MS	cg11641395	0.460936	1	chr5	110062398	110062399
AE-MS	cg17946588	0.400179	1	chr5	110062682	110062683
AE-MS	cg26583412	0.477393	1	chr5	110062780	110062781
AE-MS	cg17248924	0.364407	1	chr5	110062384	110062385
AE-MS	cg06414816	0.576037	1	chr5	110062837	110062838
AE-MS	cg19526166	0.489637	1	chr5	110062729	110062730
G-H	cg23279021	0.301877	0	chr5	110062343	110062344
G-H	cg19526166	0.513787	0	chr5	110062729	110062730
G-H	cg27037608	0.451062	0	chr5	110062618	110062619
G-H	cg17248924	0.415892	0	chr5	110062384	110062385
G-H	cg11641395	0.371001	0	chr5	110062398	110062399
G-H	cg10597099	0.509541	0	chr5	110062725	110062726
G-H	cg26583412	0.485865	0	chr5	110062780	110062781
G-H	cg19398821	0.46906	0	chr5	110062608	110062609
G-H	cg17946588	0.416676	0	chr5	110062682	110062683
G-H	cg25259944	0.435211	0	chr5	110062473	110062474
G-H	cg22429640	0.524081	0	chr5	110062570	110062571
G-H	cg06429214	0.278019	0	chr5	110062417	110062418
G-H	cg06414816	0.509963	0	chr5	110062837	110062838
P-MS	cg19526166	0.659492	1	chr5	110062729	110062730
P-MS	cg23279021	0.442794	1	chr5	110062343	110062344
P-MS	cg06429214	0.477851	1	chr5	110062417	110062418
P-MS	cg25259944	0.550621	1	chr5	110062473	110062474
P-MS	cg26583412	0.642263	1	chr5	110062780	110062781
P-MS	cg11641395	0.51113	1	chr5	110062398	110062399
P-MS	cg17248924	0.605855	1	chr5	110062384	110062385
P-MS	cg10597099	0.696465	1	chr5	110062725	110062726
P-MS	cg19398821	0.610741	1	chr5	110062608	110062609
P-MS	cg17946588	0.585617	1	chr5	110062682	110062683
P-MS	cg22429640	0.608465	1	chr5	110062570	110062571
P-MS	cg27037608	0.569214	1	chr5	110062618	110062619
P-MS	cg06414816	0.603563	1	chr5	110062837	110062838
R-H	cg06429214	0.25482	0	chr5	110062417	110062418
R-H	cg25259944	0.442782	0	chr5	110062473	110062474
R-H	cg23279021	0.259615	0	chr5	110062343	110062344
R-H	cg17946588	0.428901	0	chr5	110062682	110062683
R-H	cg26583412	0.509862	0	chr5	110062780	110062781
R-H	cg19398821	0.626452	0	chr5	110062608	110062609
R-H	cg27037608	0.503874	0	chr5	110062618	110062619
R-H	cg17248924	0.441649	0	chr5	110062384	110062385
R-H	cg19526166	0.565257	0	chr5	110062729	110062730
R-H	cg22429640	0.561633	0	chr5	110062570	110062571
R-H	cg06414816	0.622857	0	chr5	110062837	110062838
R-H	cg11641395	0.437812	0	chr5	110062398	110062399
R-H	cg10597099	0.578297	0	chr5	110062725	110062726
AG-H	cg27037608	0.416539	0	chr5	110062618	110062619
AG-H	cg06429214	0.216146	0	chr5	110062417	110062418
AG-H	cg19398821	0.451954	0	chr5	110062608	110062609
AG-H	cg17248924	0.360492	0	chr5	110062384	110062385
AG-H	cg25259944	0.451924	0	chr5	110062473	110062474
AG-H	cg23279021	0.259565	0	chr5	110062343	110062344
AG-H	cg06414816	0.4646	0	chr5	110062837	110062838
AG-H	cg22429640	0.42526	0	chr5	110062570	110062571
AG-H	cg17946588	0.388874	0	chr5	110062682	110062683
AG-H	cg19526166	0.459664	0	chr5	110062729	110062730
AG-H	cg26583412	0.420843	0	chr5	110062780	110062781
AG-H	cg11641395	0.363671	0	chr5	110062398	110062399
AG-H	cg10597099	0.436419	0	chr5	110062725	110062726
U-H	cg27037608	0.397152	0	chr5	110062618	110062619
U-H	cg06429214	0.203151	0	chr5	110062417	110062418
U-H	cg25259944	0.375974	0	chr5	110062473	110062474
U-H	cg06414816	0.503399	0	chr5	110062837	110062838
U-H	cg17946588	0.349877	0	chr5	110062682	110062683
U-H	cg23279021	0.229979	0	chr5	110062343	110062344
U-H	cg19526166	0.394287	0	chr5	110062729	110062730
U-H	cg26583412	0.369517	0	chr5	110062780	110062781
U-H	cg22429640	0.439359	0	chr5	110062570	110062571
U-H	cg19398821	0.38435	0	chr5	110062608	110062609
U-H	cg10597099	0.397242	0	chr5	110062725	110062726
U-H	cg11641395	0.313765	0	chr5	110062398	110062399
U-H	cg17248924	0.367043	0	chr5	110062384	110062385
J-MS	cg27037608	0.519745	1	chr5	110062618	110062619
J-MS	cg23279021	0.26224	1	chr5	110062343	110062344
J-MS	cg25259944	0.449394	1	chr5	110062473	110062474
J-MS	cg26583412	0.546959	1	chr5	110062780	110062781
J-MS	cg22429640	0.577547	1	chr5	110062570	110062571
J-MS	cg19398821	0.489768	1	chr5	110062608	110062609
J-MS	cg19526166	0.557072	1	chr5	110062729	110062730
J-MS	cg06429214	0.234896	1	chr5	110062417	110062418
J-MS	cg10597099	0.582649	1	chr5	110062725	110062726
J-MS	cg06414816	0.552936	1	chr5	110062837	110062838
J-MS	cg17946588	0.463056	1	chr5	110062682	110062683
J-MS	cg11641395	0.426445	1	chr5	110062398	110062399
J-MS	cg17248924	0.455857	1	chr5	110062384	110062385
AB-H	cg25259944	0.388901	0	chr5	110062473	110062474
AB-H	cg27037608	0.405493	0	chr5	110062618	110062619
AB-H	cg23279021	0.287054	0	chr5	110062343	110062344
AB-H	cg17248924	0.337289	0	chr5	110062384	110062385
AB-H	cg26583412	0.39535	0	chr5	110062780	110062781
AB-H	cg19526166	0.414567	0	chr5	110062729	110062730
AB-H	cg06414816	0.454713	0	chr5	110062837	110062838
AB-H	cg19398821	0.348357	0	chr5	110062608	110062609
AB-H	cg06429214	0.261966	0	chr5	110062417	110062418
AB-H	cg10597099	0.458991	0	chr5	110062725	110062726
AB-H	cg22429640	0.461493	0	chr5	110062570	110062571
AB-H	cg11641395	0.340074	0	chr5	110062398	110062399
AB-H	cg17946588	0.37905	0	chr5	110062682	110062683
L-MS	cg25259944	0.462824	1	chr5	110062473	110062474
L-MS	cg26583412	0.574672	1	chr5	110062780	110062781
L-MS	cg19526166	0.607793	1	chr5	110062729	110062730
L-MS	cg23279021	0.345397	1	chr5	110062343	110062344
L-MS	cg17946588	0.516518	1	chr5	110062682	110062683
L-MS	cg17248924	0.483104	1	chr5	110062384	110062385
L-MS	cg10597099	0.615532	1	chr5	110062725	110062726
L-MS	cg06414816	0.588673	1	chr5	110062837	110062838
L-MS	cg27037608	0.53404	1	chr5	110062618	110062619
L-MS	cg06429214	0.326672	1	chr5	110062417	110062418
L-MS	cg19398821	0.571077	1	chr5	110062608	110062609
L-MS	cg11641395	0.446297	1	chr5	110062398	110062399
L-MS	cg22429640	0.574321	1	chr5	110062570	110062571
Q-MS	cg26583412	0.486763	1	chr5	110062780	110062781
Q-MS	cg25259944	0.420839	1	chr5	110062473	110062474
Q-MS	cg06429214	0.241436	1	chr5	110062417	110062418
Q-MS	cg17248924	0.429613	1	chr5	110062384	110062385
Q-MS	cg22429640	0.497461	1	chr5	110062570	110062571
Q-MS	cg17946588	0.40754	1	chr5	110062682	110062683
Q-MS	cg27037608	0.443133	1	chr5	110062618	110062619
Q-MS	cg11641395	0.380477	1	chr5	110062398	110062399
Q-MS	cg19526166	0.491898	1	chr5	110062729	110062730
Q-MS	cg23279021	0.277789	1	chr5	110062343	110062344
Q-MS	cg10597099	0.462153	1	chr5	110062725	110062726
Q-MS	cg19398821	0.437105	1	chr5	110062608	110062609
Q-MS	cg06414816	0.508592	1	chr5	110062837	110062838
AC-MS	cg06429214	0.272359	1	chr5	110062417	110062418
AC-MS	cg17248924	0.441521	1	chr5	110062384	110062385
AC-MS	cg23279021	0.289809	1	chr5	110062343	110062344
AC-MS	cg22429640	0.518422	1	chr5	110062570	110062571
AC-MS	cg25259944	0.472721	1	chr5	110062473	110062474
AC-MS	cg19398821	0.496638	1	chr5	110062608	110062609
AC-MS	cg27037608	0.494904	1	chr5	110062618	110062619
AC-MS	cg17946588	0.489741	1	chr5	110062682	110062683
AC-MS	cg11641395	0.460031	1	chr5	110062398	110062399
AC-MS	cg06414816	0.560288	1	chr5	110062837	110062838
AC-MS	cg26583412	0.542488	1	chr5	110062780	110062781
AC-MS	cg19526166	0.556351	1	chr5	110062729	110062730
AC-MS	cg10597099	0.566338	1	chr5	110062725	110062726
P-H	cg27037608	0.531593	0	chr5	110062618	110062619
P-H	cg17248924	0.477007	0	chr5	110062384	110062385
P-H	cg23279021	0.320052	0	chr5	110062343	110062344
P-H	cg06414816	0.532652	0	chr5	110062837	110062838
P-H	cg06429214	0.291747	0	chr5	110062417	110062418
P-H	cg19526166	0.562356	0	chr5	110062729	110062730
P-H	cg25259944	0.490673	0	chr5	110062473	110062474
P-H	cg22429640	0.544675	0	chr5	110062570	110062571
P-H	cg17946588	0.463495	0	chr5	110062682	110062683
P-H	cg10597099	0.57538	0	chr5	110062725	110062726
P-H	cg26583412	0.538129	0	chr5	110062780	110062781
P-H	cg19398821	0.526717	0	chr5	110062608	110062609
P-H	cg11641395	0.412102	0	chr5	110062398	110062399
AC-H	cg19526166	0.498189	0	chr5	110062729	110062730
AC-H	cg06429214	0.237201	0	chr5	110062417	110062418
AC-H	cg25259944	0.390819	0	chr5	110062473	110062474
AC-H	cg27037608	0.446836	0	chr5	110062618	110062619
AC-H	cg22429640	0.509093	0	chr5	110062570	110062571
AC-H	cg11641395	0.463251	0	chr5	110062398	110062399
AC-H	cg23279021	0.260518	0	chr5	110062343	110062344
AC-H	cg10597099	0.468603	0	chr5	110062725	110062726
AC-H	cg26583412	0.464587	0	chr5	110062780	110062781
AC-H	cg17946588	0.417969	0	chr5	110062682	110062683
AC-H	cg17248924	0.419209	0	chr5	110062384	110062385
AC-H	cg19398821	0.512097	0	chr5	110062608	110062609
AC-H	cg06414816	0.558139	0	chr5	110062837	110062838
G-MS	cg06429214	0.389213	1	chr5	110062417	110062418
G-MS	cg27037608	0.49216	1	chr5	110062618	110062619
G-MS	cg11641395	0.398574	1	chr5	110062398	110062399
G-MS	cg23279021	0.368319	1	chr5	110062343	110062344
G-MS	cg25259944	0.498913	1	chr5	110062473	110062474
G-MS	cg19398821	0.531385	1	chr5	110062608	110062609
G-MS	cg06414816	0.539555	1	chr5	110062837	110062838
G-MS	cg17248924	0.490244	1	chr5	110062384	110062385
G-MS	cg22429640	0.554839	1	chr5	110062570	110062571
G-MS	cg26583412	0.521034	1	chr5	110062780	110062781
G-MS	cg19526166	0.55199	1	chr5	110062729	110062730
G-MS	cg17946588	0.453177	1	chr5	110062682	110062683
G-MS	cg10597099	0.558008	1	chr5	110062725	110062726
L-H	cg06429214	0.381692	0	chr5	110062417	110062418
L-H	cg19398821	0.455754	0	chr5	110062608	110062609
L-H	cg11641395	0.440985	0	chr5	110062398	110062399
L-H	cg22429640	0.471128	0	chr5	110062570	110062571
L-H	cg27037608	0.487019	0	chr5	110062618	110062619
L-H	cg17248924	0.541625	0	chr5	110062384	110062385
L-H	cg06414816	0.484144	0	chr5	110062837	110062838
L-H	cg25259944	0.520373	0	chr5	110062473	110062474
L-H	cg19526166	0.580606	0	chr5	110062729	110062730
L-H	cg10597099	0.577988	0	chr5	110062725	110062726
L-H	cg17946588	0.489348	0	chr5	110062682	110062683
L-H	cg26583412	0.529187	0	chr5	110062780	110062781
L-H	cg23279021	0.358221	0	chr5	110062343	110062344
Q-H	cg27037608	0.437171	0	chr5	110062618	110062619
Q-H	cg19398821	0.487271	0	chr5	110062608	110062609
Q-H	cg06429214	0.282045	0	chr5	110062417	110062418
Q-H	cg17248924	0.428219	0	chr5	110062384	110062385
Q-H	cg25259944	0.460407	0	chr5	110062473	110062474
Q-H	cg26583412	0.458753	0	chr5	110062780	110062781
Q-H	cg19526166	0.484739	0	chr5	110062729	110062730
Q-H	cg11641395	0.408847	0	chr5	110062398	110062399
Q-H	cg06414816	0.5496	0	chr5	110062837	110062838
Q-H	cg23279021	0.269851	0	chr5	110062343	110062344
Q-H	cg10597099	0.474064	0	chr5	110062725	110062726
Q-H	cg17946588	0.418273	0	chr5	110062682	110062683
Q-H	cg22429640	0.514967	0	chr5	110062570	110062571
AB-MS	cg06429214	0.346063	1	chr5	110062417	110062418
AB-MS	cg19398821	0.496395	1	chr5	110062608	110062609
AB-MS	cg22429640	0.52101	1	chr5	110062570	110062571
AB-MS	cg17248924	0.502249	1	chr5	110062384	110062385
AB-MS	cg27037608	0.47562	1	chr5	110062618	110062619
AB-MS	cg25259944	0.487008	1	chr5	110062473	110062474
AB-MS	cg23279021	0.363091	1	chr5	110062343	110062344
AB-MS	cg19526166	0.570775	1	chr5	110062729	110062730
AB-MS	cg11641395	0.413841	1	chr5	110062398	110062399
AB-MS	cg06414816	0.543037	1	chr5	110062837	110062838
AB-MS	cg17946588	0.454841	1	chr5	110062682	110062683
AB-MS	cg10597099	0.537449	1	chr5	110062725	110062726
AB-MS	cg26583412	0.472448	1	chr5	110062780	110062781
Y-H	cg06429214	0.353516	0	chr5	110062417	110062418
Y-H	cg19398821	0.544583	0	chr5	110062608	110062609
Y-H	cg17946588	0.528757	0	chr5	110062682	110062683
Y-H	cg19526166	0.516667	0	chr5	110062729	110062730
Y-H	cg26583412	0.55391	0	chr5	110062780	110062781
Y-H	cg27037608	0.493463	0	chr5	110062618	110062619
Y-H	cg25259944	0.489823	0	chr5	110062473	110062474
Y-H	cg17248924	0.553297	0	chr5	110062384	110062385
Y-H	cg10597099	0.601814	0	chr5	110062725	110062726
Y-H	cg23279021	0.372871	0	chr5	110062343	110062344
Y-H	cg06414816	0.566466	0	chr5	110062837	110062838
Y-H	cg22429640	0.581953	0	chr5	110062570	110062571
Y-H	cg11641395	0.528952	0	chr5	110062398	110062399
S-MS	cg25259944	0.445005	1	chr5	110062473	110062474
S-MS	cg06429214	0.214394	1	chr5	110062417	110062418
S-MS	cg06414816	0.522207	1	chr5	110062837	110062838
S-MS	cg27037608	0.443759	1	chr5	110062618	110062619
S-MS	cg22429640	0.472294	1	chr5	110062570	110062571
S-MS	cg26583412	0.479281	1	chr5	110062780	110062781
S-MS	cg23279021	0.260398	1	chr5	110062343	110062344
S-MS	cg17248924	0.390198	1	chr5	110062384	110062385
S-MS	cg10597099	0.514205	1	chr5	110062725	110062726
S-MS	cg19526166	0.44078	1	chr5	110062729	110062730
S-MS	cg11641395	0.384669	1	chr5	110062398	110062399
S-MS	cg17946588	0.383989	1	chr5	110062682	110062683
S-MS	cg19398821	0.43937	1	chr5	110062608	110062609
E-MS	cg25259944	0.33031	1	chr5	110062473	110062474
E-MS	cg06429214	0.19976	1	chr5	110062417	110062418
E-MS	cg23279021	0.211239	1	chr5	110062343	110062344
E-MS	cg17946588	0.338861	1	chr5	110062682	110062683
E-MS	cg10597099	0.356653	1	chr5	110062725	110062726
E-MS	cg22429640	0.380519	1	chr5	110062570	110062571
E-MS	cg11641395	0.316017	1	chr5	110062398	110062399
E-MS	cg19526166	0.360334	1	chr5	110062729	110062730
E-MS	cg17248924	0.341071	1	chr5	110062384	110062385
E-MS	cg27037608	0.372499	1	chr5	110062618	110062619
E-MS	cg26583412	0.342241	1	chr5	110062780	110062781
E-MS	cg06414816	0.409083	1	chr5	110062837	110062838
E-MS	cg19398821	0.309169	1	chr5	110062608	110062609
E-H	cg17248924	0.34142	0	chr5	110062384	110062385
E-H	cg06414816	0.369176	0	chr5	110062837	110062838
E-H	cg23279021	0.195737	0	chr5	110062343	110062344
E-H	cg19526166	0.317928	0	chr5	110062729	110062730
E-H	cg17946588	0.313964	0	chr5	110062682	110062683
E-H	cg11641395	0.334413	0	chr5	110062398	110062399
E-H	cg19398821	0.310974	0	chr5	110062608	110062609
E-H	cg26583412	0.319263	0	chr5	110062780	110062781
E-H	cg25259944	0.335456	0	chr5	110062473	110062474
E-H	cg22429640	0.357095	0	chr5	110062570	110062571
E-H	cg06429214	0.217764	0	chr5	110062417	110062418
E-H	cg27037608	0.384401	0	chr5	110062618	110062619
E-H	cg10597099	0.29736	0	chr5	110062725	110062726
S-H	cg23279021	0.243724	0	chr5	110062343	110062344
S-H	cg17946588	0.385166	0	chr5	110062682	110062683
S-H	cg06429214	0.201132	0	chr5	110062417	110062418
S-H	cg27037608	0.407077	0	chr5	110062618	110062619
S-H	cg25259944	0.369012	0	chr5	110062473	110062474
S-H	cg17248924	0.312074	0	chr5	110062384	110062385
S-H	cg11641395	0.344027	0	chr5	110062398	110062399
S-H	cg19398821	0.415062	0	chr5	110062608	110062609
S-H	cg26583412	0.409252	0	chr5	110062780	110062781
S-H	cg22429640	0.452992	0	chr5	110062570	110062571
S-H	cg19526166	0.414049	0	chr5	110062729	110062730
S-H	cg06414816	0.477675	0	chr5	110062837	110062838
S-H	cg10597099	0.475637	0	chr5	110062725	110062726
AF-MS	cg17946588	0.438017	1	chr5	110062682	110062683
AF-MS	cg27037608	0.455821	1	chr5	110062618	110062619
AF-MS	cg06414816	0.560697	1	chr5	110062837	110062838
AF-MS	cg19398821	0.525641	1	chr5	110062608	110062609
AF-MS	cg25259944	0.485872	1	chr5	110062473	110062474
AF-MS	cg17248924	0.450617	1	chr5	110062384	110062385
AF-MS	cg11641395	0.449769	1	chr5	110062398	110062399
AF-MS	cg06429214	0.311324	1	chr5	110062417	110062418
AF-MS	cg23279021	0.296384	1	chr5	110062343	110062344
AF-MS	cg22429640	0.596443	1	chr5	110062570	110062571
AF-MS	cg10597099	0.486009	1	chr5	110062725	110062726
AF-MS	cg26583412	0.491268	1	chr5	110062780	110062781
AF-MS	cg19526166	0.476488	1	chr5	110062729	110062730
AJ-MS	cg25259944	0.614969	1	chr5	110062473	110062474
AJ-MS	cg23279021	0.487274	1	chr5	110062343	110062344
AJ-MS	cg17248924	0.622806	1	chr5	110062384	110062385
AJ-MS	cg06414816	0.616743	1	chr5	110062837	110062838
AJ-MS	cg06429214	0.501318	1	chr5	110062417	110062418
AJ-MS	cg26583412	0.710233	1	chr5	110062780	110062781
AJ-MS	cg17946588	0.591777	1	chr5	110062682	110062683
AJ-MS	cg19398821	0.686456	1	chr5	110062608	110062609
AJ-MS	cg11641395	0.474019	1	chr5	110062398	110062399
AJ-MS	cg19526166	0.67714	1	chr5	110062729	110062730
AJ-MS	cg22429640	0.642438	1	chr5	110062570	110062571
AJ-MS	cg27037608	0.595247	1	chr5	110062618	110062619
AJ-MS	cg10597099	0.747574	1	chr5	110062725	110062726
AH-MS	cg25259944	0.469539	1	chr5	110062473	110062474
AH-MS	cg06429214	0.261431	1	chr5	110062417	110062418
AH-MS	cg23279021	0.266345	1	chr5	110062343	110062344
AH-MS	cg22429640	0.432232	1	chr5	110062570	110062571
AH-MS	cg11641395	0.380404	1	chr5	110062398	110062399
AH-MS	cg26583412	0.456295	1	chr5	110062780	110062781
AH-MS	cg17946588	0.397557	1	chr5	110062682	110062683
AH-MS	cg06414816	0.531325	1	chr5	110062837	110062838
AH-MS	cg19398821	0.417747	1	chr5	110062608	110062609
AH-MS	cg19526166	0.482371	1	chr5	110062729	110062730
AH-MS	cg17248924	0.369942	1	chr5	110062384	110062385
AH-MS	cg27037608	0.413874	1	chr5	110062618	110062619
AH-MS	cg10597099	0.454274	1	chr5	110062725	110062726
I-H	cg26583412	0.507488	0	chr5	110062780	110062781
I-H	cg23279021	0.311298	0	chr5	110062343	110062344
I-H	cg19526166	0.546689	0	chr5	110062729	110062730
I-H	cg17946588	0.48584	0	chr5	110062682	110062683
I-H	cg19398821	0.500035	0	chr5	110062608	110062609
I-H	cg27037608	0.497985	0	chr5	110062618	110062619
I-H	cg25259944	0.406046	0	chr5	110062473	110062474
I-H	cg06414816	0.491866	0	chr5	110062837	110062838
I-H	cg10597099	0.58204	0	chr5	110062725	110062726
I-H	cg06429214	0.27506	0	chr5	110062417	110062418
I-H	cg22429640	0.510811	0	chr5	110062570	110062571
I-H	cg11641395	0.463854	0	chr5	110062398	110062399
I-H	cg17248924	0.470394	0	chr5	110062384	110062385
Z-H	cg19398821	0.570809	0	chr5	110062608	110062609
Z-H	cg23279021	0.390297	0	chr5	110062343	110062344
Z-H	cg11641395	0.528319	0	chr5	110062398	110062399
Z-H	cg25259944	0.544869	0	chr5	110062473	110062474
Z-H	cg17946588	0.469554	0	chr5	110062682	110062683
Z-H	cg17248924	0.573099	0	chr5	110062384	110062385
Z-H	cg27037608	0.521855	0	chr5	110062618	110062619
Z-H	cg06414816	0.564229	0	chr5	110062837	110062838
Z-H	cg19526166	0.558284	0	chr5	110062729	110062730
Z-H	cg06429214	0.422363	0	chr5	110062417	110062418
Z-H	cg10597099	0.64587	0	chr5	110062725	110062726
Z-H	cg26583412	0.581895	0	chr5	110062780	110062781
Z-H	cg22429640	0.611621	0	chr5	110062570	110062571
Z-MS	cg25259944	0.600783	1	chr5	110062473	110062474
Z-MS	cg27037608	0.533662	1	chr5	110062618	110062619
Z-MS	cg19398821	0.594014	1	chr5	110062608	110062609
Z-MS	cg06429214	0.401994	1	chr5	110062417	110062418
Z-MS	cg06414816	0.599697	1	chr5	110062837	110062838
Z-MS	cg10597099	0.630856	1	chr5	110062725	110062726
Z-MS	cg17248924	0.553753	1	chr5	110062384	110062385
Z-MS	cg11641395	0.499027	1	chr5	110062398	110062399
Z-MS	cg23279021	0.398017	1	chr5	110062343	110062344
Z-MS	cg19526166	0.568116	1	chr5	110062729	110062730
Z-MS	cg26583412	0.620655	1	chr5	110062780	110062781
Z-MS	cg17946588	0.534996	1	chr5	110062682	110062683
Z-MS	cg22429640	0.620639	1	chr5	110062570	110062571
AJ-H	cg17946588	0.585582	0	chr5	110062682	110062683
AJ-H	cg06429214	0.426315	0	chr5	110062417	110062418
AJ-H	cg06414816	0.642594	0	chr5	110062837	110062838
AJ-H	cg11641395	0.542175	0	chr5	110062398	110062399
AJ-H	cg27037608	0.597126	0	chr5	110062618	110062619
AJ-H	cg25259944	0.588729	0	chr5	110062473	110062474
AJ-H	cg17248924	0.576493	0	chr5	110062384	110062385
AJ-H	cg26583412	0.663685	0	chr5	110062780	110062781
AJ-H	cg19526166	0.663479	0	chr5	110062729	110062730
AJ-H	cg23279021	0.430234	0	chr5	110062343	110062344
AJ-H	cg19398821	0.641708	0	chr5	110062608	110062609
AJ-H	cg22429640	0.638326	0	chr5	110062570	110062571
AJ-H	cg10597099	0.720611	0	chr5	110062725	110062726
I-MS	cg06429214	0.263187	1	chr5	110062417	110062418
I-MS	cg19526166	0.468186	1	chr5	110062729	110062730
I-MS	cg17248924	0.483032	1	chr5	110062384	110062385
I-MS	cg11641395	0.483382	1	chr5	110062398	110062399
I-MS	cg25259944	0.432081	1	chr5	110062473	110062474
I-MS	cg23279021	0.319485	1	chr5	110062343	110062344
I-MS	cg26583412	0.512521	1	chr5	110062780	110062781
I-MS	cg17946588	0.4286	1	chr5	110062682	110062683
I-MS	cg19398821	0.50799	1	chr5	110062608	110062609
I-MS	cg27037608	0.48008	1	chr5	110062618	110062619
I-MS	cg22429640	0.452586	1	chr5	110062570	110062571
I-MS	cg10597099	0.519279	1	chr5	110062725	110062726
I-MS	cg06414816	0.526551	1	chr5	110062837	110062838
AH-H	cg19526166	0.403867	0	chr5	110062729	110062730
AH-H	cg23279021	0.178771	0	chr5	110062343	110062344
AH-H	cg17248924	0.33187	0	chr5	110062384	110062385
AH-H	cg06429214	0.178352	0	chr5	110062417	110062418
AH-H	cg19398821	0.414672	0	chr5	110062608	110062609
AH-H	cg27037608	0.398963	0	chr5	110062618	110062619
AH-H	cg26583412	0.347952	0	chr5	110062780	110062781
AH-H	cg06414816	0.468445	0	chr5	110062837	110062838
AH-H	cg22429640	0.51081	0	chr5	110062570	110062571
AH-H	cg17946588	0.312723	0	chr5	110062682	110062683
AH-H	cg25259944	0.383718	0	chr5	110062473	110062474
AH-H	cg10597099	0.371811	0	chr5	110062725	110062726
AH-H	cg11641395	0.366759	0	chr5	110062398	110062399
AL-MS	cg23279021	0.355356	1	chr5	110062343	110062344
AL-MS	cg27037608	0.453601	1	chr5	110062618	110062619
AL-MS	cg22429640	0.522011	1	chr5	110062570	110062571
AL-MS	cg19398821	0.455981	1	chr5	110062608	110062609
AL-MS	cg06429214	0.306259	1	chr5	110062417	110062418
AL-MS	cg19526166	0.534957	1	chr5	110062729	110062730
AL-MS	cg25259944	0.464769	1	chr5	110062473	110062474
AL-MS	cg17248924	0.459923	1	chr5	110062384	110062385
AL-MS	cg10597099	0.512208	1	chr5	110062725	110062726
AL-MS	cg26583412	0.460756	1	chr5	110062780	110062781
AL-MS	cg17946588	0.441426	1	chr5	110062682	110062683
AL-MS	cg11641395	0.415821	1	chr5	110062398	110062399
AL-MS	cg06414816	0.554656	1	chr5	110062837	110062838
AL-H	cg23279021	0.332546	0	chr5	110062343	110062344
AL-H	cg10597099	0.501371	0	chr5	110062725	110062726
AL-H	cg27037608	0.459139	0	chr5	110062618	110062619
AL-H	cg17248924	0.494308	0	chr5	110062384	110062385
AL-H	cg06429214	0.323556	0	chr5	110062417	110062418
AL-H	cg25259944	0.461292	0	chr5	110062473	110062474
AL-H	cg26583412	0.448684	0	chr5	110062780	110062781
AL-H	cg22429640	0.540915	0	chr5	110062570	110062571
AL-H	cg11641395	0.405098	0	chr5	110062398	110062399
AL-H	cg19526166	0.509932	0	chr5	110062729	110062730
AL-H	cg17946588	0.467701	0	chr5	110062682	110062683
AL-H	cg19398821	0.502928	0	chr5	110062608	110062609
AL-H	cg06414816	0.488946	0	chr5	110062837	110062838
AF-H	cg26583412	0.549036	0	chr5	110062780	110062781
AF-H	cg11641395	0.48041	0	chr5	110062398	110062399
AF-H	cg23279021	0.340418	0	chr5	110062343	110062344
AF-H	cg19526166	0.566637	0	chr5	110062729	110062730
AF-H	cg27037608	0.487356	0	chr5	110062618	110062619
AF-H	cg25259944	0.550799	0	chr5	110062473	110062474
AF-H	cg10597099	0.598306	0	chr5	110062725	110062726
AF-H	cg22429640	0.595429	0	chr5	110062570	110062571
AF-H	cg19398821	0.508754	0	chr5	110062608	110062609
AF-H	cg06429214	0.317959	0	chr5	110062417	110062418
AF-H	cg17248924	0.494034	0	chr5	110062384	110062385
AF-H	cg17946588	0.487276	0	chr5	110062682	110062683
AF-H	cg06414816	0.505286	0	chr5	110062837	110062838
AW-H	cg19398821	0.613152	0	chr5	110062608	110062609
AW-H	cg25259944	0.583011	0	chr5	110062473	110062474
AW-H	cg26583412	0.653446	0	chr5	110062780	110062781
AW-H	cg06429214	0.431084	0	chr5	110062417	110062418
AW-H	cg19526166	0.617695	0	chr5	110062729	110062730
AW-H	cg27037608	0.55049	0	chr5	110062618	110062619
AW-H	cg17248924	0.586777	0	chr5	110062384	110062385
AW-H	cg11641395	0.573928	0	chr5	110062398	110062399
AW-H	cg10597099	0.69879	0	chr5	110062725	110062726
AW-H	cg22429640	0.638179	0	chr5	110062570	110062571
AW-H	cg23279021	0.410871	0	chr5	110062343	110062344
AW-H	cg17946588	0.578755	0	chr5	110062682	110062683
AW-H	cg06414816	0.627178	0	chr5	110062837	110062838
AV-H	cg25259944	0.401477	0	chr5	110062473	110062474
AV-H	cg19526166	0.344267	0	chr5	110062729	110062730
AV-H	cg19398821	0.413192	0	chr5	110062608	110062609
AV-H	cg17946588	0.309903	0	chr5	110062682	110062683
AV-H	cg06429214	0.173228	0	chr5	110062417	110062418
AV-H	cg26583412	0.394393	0	chr5	110062780	110062781
AV-H	cg17248924	0.315349	0	chr5	110062384	110062385
AV-H	cg23279021	0.193902	0	chr5	110062343	110062344
AV-H	cg11641395	0.357233	0	chr5	110062398	110062399
AV-H	cg10597099	0.428619	0	chr5	110062725	110062726
AV-H	cg27037608	0.395795	0	chr5	110062618	110062619
AV-H	cg22429640	0.436639	0	chr5	110062570	110062571
AV-H	cg06414816	0.442835	0	chr5	110062837	110062838
AN-MS	cg06429214	0.209643	1	chr5	110062417	110062418
AN-MS	cg19526166	0.462692	1	chr5	110062729	110062730
AN-MS	cg26583412	0.388792	1	chr5	110062780	110062781
AN-MS	cg17946588	0.35119	1	chr5	110062682	110062683
AN-MS	cg23279021	0.206778	1	chr5	110062343	110062344
AN-MS	cg17248924	0.373697	1	chr5	110062384	110062385
AN-MS	cg10597099	0.469039	1	chr5	110062725	110062726
AN-MS	cg22429640	0.478324	1	chr5	110062570	110062571
AN-MS	cg19398821	0.461522	1	chr5	110062608	110062609
AN-MS	cg27037608	0.4564	1	chr5	110062618	110062619
AN-MS	cg25259944	0.379042	1	chr5	110062473	110062474
AN-MS	cg06414816	0.421883	1	chr5	110062837	110062838
AN-MS	cg11641395	0.359932	1	chr5	110062398	110062399
AU-MS	cg19526166	0.604223	1	chr5	110062729	110062730
AU-MS	cg23279021	0.34922	1	chr5	110062343	110062344
AU-MS	cg17946588	0.494088	1	chr5	110062682	110062683
AU-MS	cg22429640	0.565888	1	chr5	110062570	110062571
AU-MS	cg19398821	0.58181	1	chr5	110062608	110062609
AU-MS	cg27037608	0.543796	1	chr5	110062618	110062619
AU-MS	cg06429214	0.378743	1	chr5	110062417	110062418
AU-MS	cg26583412	0.564262	1	chr5	110062780	110062781
AU-MS	cg06414816	0.560706	1	chr5	110062837	110062838
AU-MS	cg25259944	0.552024	1	chr5	110062473	110062474
AU-MS	cg17248924	0.523681	1	chr5	110062384	110062385
AU-MS	cg11641395	0.489894	1	chr5	110062398	110062399
AU-MS	cg10597099	0.616029	1	chr5	110062725	110062726
AU-H	cg23279021	0.349555	0	chr5	110062343	110062344
AU-H	cg27037608	0.460373	0	chr5	110062618	110062619
AU-H	cg22429640	0.632581	0	chr5	110062570	110062571
AU-H	cg06429214	0.349681	0	chr5	110062417	110062418
AU-H	cg19526166	0.538906	0	chr5	110062729	110062730
AU-H	cg06414816	0.544743	0	chr5	110062837	110062838
AU-H	cg26583412	0.542545	0	chr5	110062780	110062781
AU-H	cg17248924	0.565517	0	chr5	110062384	110062385
AU-H	cg10597099	0.618562	0	chr5	110062725	110062726
AU-H	cg25259944	0.557504	0	chr5	110062473	110062474
AU-H	cg19398821	0.576888	0	chr5	110062608	110062609
AU-H	cg11641395	0.465175	0	chr5	110062398	110062399
AU-H	cg17946588	0.523677	0	chr5	110062682	110062683
AN-H	cg23279021	0.28867	0	chr5	110062343	110062344
AN-H	cg25259944	0.367281	0	chr5	110062473	110062474
AN-H	cg06414816	0.510991	0	chr5	110062837	110062838
AN-H	cg27037608	0.375071	0	chr5	110062618	110062619
AN-H	cg06429214	0.284774	0	chr5	110062417	110062418
AN-H	cg19526166	0.347419	0	chr5	110062729	110062730
AN-H	cg26583412	0.377826	0	chr5	110062780	110062781
AN-H	cg22429640	0.438414	0	chr5	110062570	110062571
AN-H	cg11641395	0.340912	0	chr5	110062398	110062399
AN-H	cg10597099	0.392982	0	chr5	110062725	110062726
AN-H	cg17248924	0.336591	0	chr5	110062384	110062385
AN-H	cg17946588	0.35779	0	chr5	110062682	110062683
AN-H	cg19398821	0.389434	0	chr5	110062608	110062609
AP-H	cg23279021	0.32982	0	chr5	110062343	110062344
AP-H	cg25259944	0.456024	0	chr5	110062473	110062474
AP-H	cg26583412	0.484224	0	chr5	110062780	110062781
AP-H	cg10597099	0.490581	0	chr5	110062725	110062726
AP-H	cg19398821	0.469214	0	chr5	110062608	110062609
AP-H	cg27037608	0.431162	0	chr5	110062618	110062619
AP-H	cg06429214	0.245998	0	chr5	110062417	110062418
AP-H	cg17946588	0.449143	0	chr5	110062682	110062683
AP-H	cg22429640	0.504459	0	chr5	110062570	110062571
AP-H	cg11641395	0.377454	0	chr5	110062398	110062399
AP-H	cg06414816	0.570054	0	chr5	110062837	110062838
AP-H	cg19526166	0.504735	0	chr5	110062729	110062730
AP-H	cg17248924	0.432708	0	chr5	110062384	110062385
AW-MS	cg23279021	0.375953	1	chr5	110062343	110062344
AW-MS	cg19398821	0.601401	1	chr5	110062608	110062609
AW-MS	cg25259944	0.579954	1	chr5	110062473	110062474
AW-MS	cg11641395	0.528775	1	chr5	110062398	110062399
AW-MS	cg19526166	0.582599	1	chr5	110062729	110062730
AW-MS	cg27037608	0.563181	1	chr5	110062618	110062619
AW-MS	cg17248924	0.549153	1	chr5	110062384	110062385
AW-MS	cg17946588	0.556929	1	chr5	110062682	110062683
AW-MS	cg10597099	0.614394	1	chr5	110062725	110062726
AW-MS	cg26583412	0.627967	1	chr5	110062780	110062781
AW-MS	cg22429640	0.592223	1	chr5	110062570	110062571
AW-MS	cg06429214	0.400084	1	chr5	110062417	110062418
AW-MS	cg06414816	0.555278	1	chr5	110062837	110062838
AP-MS	cg23279021	0.331308	1	chr5	110062343	110062344
AP-MS	cg19526166	0.52935	1	chr5	110062729	110062730
AP-MS	cg25259944	0.484348	1	chr5	110062473	110062474
AP-MS	cg17248924	0.455234	1	chr5	110062384	110062385
AP-MS	cg06429214	0.301104	1	chr5	110062417	110062418
AP-MS	cg26583412	0.484293	1	chr5	110062780	110062781
AP-MS	cg17946588	0.440099	1	chr5	110062682	110062683
AP-MS	cg11641395	0.389456	1	chr5	110062398	110062399
AP-MS	cg10597099	0.535159	1	chr5	110062725	110062726
AP-MS	cg19398821	0.510837	1	chr5	110062608	110062609
AP-MS	cg27037608	0.471513	1	chr5	110062618	110062619
AP-MS	cg22429640	0.542102	1	chr5	110062570	110062571
AP-MS	cg06414816	0.585307	1	chr5	110062837	110062838
AV-MS	cg19526166	0.458511	1	chr5	110062729	110062730
AV-MS	cg06429214	0.189931	1	chr5	110062417	110062418
AV-MS	cg17946588	0.361909	1	chr5	110062682	110062683
AV-MS	cg25259944	0.352494	1	chr5	110062473	110062474
AV-MS	cg27037608	0.392428	1	chr5	110062618	110062619
AV-MS	cg23279021	0.257419	1	chr5	110062343	110062344
AV-MS	cg17248924	0.345875	1	chr5	110062384	110062385
AV-MS	cg22429640	0.466768	1	chr5	110062570	110062571
AV-MS	cg19398821	0.426786	1	chr5	110062608	110062609
AV-MS	cg10597099	0.39495	1	chr5	110062725	110062726
AV-MS	cg26583412	0.429272	1	chr5	110062780	110062781
AV-MS	cg06414816	0.534897	1	chr5	110062837	110062838
AV-MS	cg11641395	0.388581	1	chr5	110062398	110062399
AY-MS	cg23279021	0.2518	1	chr5	110062343	110062344
AY-MS	cg06429214	0.242868	1	chr5	110062417	110062418
AY-MS	cg27037608	0.495529	1	chr5	110062618	110062619
AY-MS	cg22429640	0.548645	1	chr5	110062570	110062571
AY-MS	cg19398821	0.493057	1	chr5	110062608	110062609
AY-MS	cg25259944	0.470276	1	chr5	110062473	110062474
AY-MS	cg17248924	0.380867	1	chr5	110062384	110062385
AY-MS	cg06414816	0.519976	1	chr5	110062837	110062838
AY-MS	cg17946588	0.454743	1	chr5	110062682	110062683
AY-MS	cg19526166	0.437417	1	chr5	110062729	110062730
AY-MS	cg26583412	0.569291	1	chr5	110062780	110062781
AY-MS	cg11641395	0.404857	1	chr5	110062398	110062399
AY-MS	cg10597099	0.499696	1	chr5	110062725	110062726
AY-H	cg06429214	0.249983	0	chr5	110062417	110062418
AY-H	cg27037608	0.46094	0	chr5	110062618	110062619
AY-H	cg19398821	0.400544	0	chr5	110062608	110062609
AY-H	cg06414816	0.544407	0	chr5	110062837	110062838
AY-H	cg11641395	0.435779	0	chr5	110062398	110062399
AY-H	cg17248924	0.432544	0	chr5	110062384	110062385
AY-H	cg26583412	0.480243	0	chr5	110062780	110062781
AY-H	cg17946588	0.424478	0	chr5	110062682	110062683
AY-H	cg22429640	0.509504	0	chr5	110062570	110062571
AY-H	cg19526166	0.513738	0	chr5	110062729	110062730
AY-H	cg23279021	0.225803	0	chr5	110062343	110062344
AY-H	cg10597099	0.551592	0	chr5	110062725	110062726
AY-H	cg25259944	0.395784	0	chr5	110062473	110062474
BA-MS	cg27037608	0.403433	1	chr5	110062618	110062619
BA-MS	cg25259944	0.384893	1	chr5	110062473	110062474
BA-MS	cg17248924	0.31493	1	chr5	110062384	110062385
BA-MS	cg11641395	0.36408	1	chr5	110062398	110062399
BA-MS	cg06414816	0.46611	1	chr5	110062837	110062838
BA-MS	cg19526166	0.381093	1	chr5	110062729	110062730
BA-MS	cg26583412	0.395419	1	chr5	110062780	110062781
BA-MS	cg06429214	0.207395	1	chr5	110062417	110062418
BA-MS	cg23279021	0.208787	1	chr5	110062343	110062344
BA-MS	cg10597099	0.424055	1	chr5	110062725	110062726
BA-MS	cg19398821	0.385358	1	chr5	110062608	110062609
BA-MS	cg22429640	0.466974	1	chr5	110062570	110062571
BA-MS	cg17946588	0.364192	1	chr5	110062682	110062683
BA-H	cg27037608	0.305411	0	chr5	110062618	110062619
BA-H	cg17248924	0.209602	0	chr5	110062384	110062385
BA-H	cg06429214	0.0892326	0	chr5	110062417	110062418
BA-H	cg10597099	0.219181	0	chr5	110062725	110062726
BA-H	cg11641395	0.259144	0	chr5	110062398	110062399
BA-H	cg23279021	0.0729762	0	chr5	110062343	110062344
BA-H	cg22429640	0.325413	0	chr5	110062570	110062571
BA-H	cg26583412	0.228785	0	chr5	110062780	110062781
BA-H	cg25259944	0.261967	0	chr5	110062473	110062474
BA-H	cg17946588	0.252897	0	chr5	110062682	110062683
BA-H	cg19526166	0.301905	0	chr5	110062729	110062730
BA-H	cg06414816	0.418887	0	chr5	110062837	110062838
BA-H	cg19398821	0.354246	0	chr5	110062608	110062609
BD-MS	cg26583412	0.557887	1	chr5	110062780	110062781
BD-MS	cg19526166	0.573977	1	chr5	110062729	110062730
BD-MS	cg27037608	0.502651	1	chr5	110062618	110062619
BD-MS	cg10597099	0.616022	1	chr5	110062725	110062726
BD-MS	cg06429214	0.380509	1	chr5	110062417	110062418
BD-MS	cg23279021	0.396363	1	chr5	110062343	110062344
BD-MS	cg17946588	0.544418	1	chr5	110062682	110062683
BD-MS	cg22429640	0.607245	1	chr5	110062570	110062571
BD-MS	cg19398821	0.576075	1	chr5	110062608	110062609
BD-MS	cg25259944	0.514753	1	chr5	110062473	110062474
BD-MS	cg11641395	0.487221	1	chr5	110062398	110062399
BD-MS	cg06414816	0.584969	1	chr5	110062837	110062838
BD-MS	cg17248924	0.533175	1	chr5	110062384	110062385
BD-H	cg06429214	0.389661	0	chr5	110062417	110062418
BD-H	cg22429640	0.6423	0	chr5	110062570	110062571
BD-H	cg26583412	0.593649	0	chr5	110062780	110062781
BD-H	cg11641395	0.52019	0	chr5	110062398	110062399
BD-H	cg19398821	0.59531	0	chr5	110062608	110062609
BD-H	cg23279021	0.412822	0	chr5	110062343	110062344
BD-H	cg25259944	0.58285	0	chr5	110062473	110062474
BD-H	cg17248924	0.564925	0	chr5	110062384	110062385
BD-H	cg19526166	0.635766	0	chr5	110062729	110062730
BD-H	cg27037608	0.53847	0	chr5	110062618	110062619
BD-H	cg06414816	0.611406	0	chr5	110062837	110062838
BD-H	cg10597099	0.66391	0	chr5	110062725	110062726
BD-H	cg17946588	0.540618	0	chr5	110062682	110062683
BF-MS	cg06429214	0.198428	1	chr5	110062417	110062418
BF-MS	cg22429640	0.553013	1	chr5	110062570	110062571
BF-MS	cg27037608	0.420094	1	chr5	110062618	110062619
BF-MS	cg11641395	0.296903	1	chr5	110062398	110062399
BF-MS	cg19526166	0.456824	1	chr5	110062729	110062730
BF-MS	cg19398821	0.390084	1	chr5	110062608	110062609
BF-MS	cg25259944	0.422297	1	chr5	110062473	110062474
BF-MS	cg17248924	0.33996	1	chr5	110062384	110062385
BF-MS	cg10597099	0.411177	1	chr5	110062725	110062726
BF-MS	cg23279021	0.226614	1	chr5	110062343	110062344
BF-MS	cg26583412	0.375072	1	chr5	110062780	110062781
BF-MS	cg06414816	0.519606	1	chr5	110062837	110062838
BF-MS	cg17946588	0.344786	1	chr5	110062682	110062683
BF-H	cg11641395	0.360771	0	chr5	110062398	110062399
BF-H	cg17248924	0.382479	0	chr5	110062384	110062385
BF-H	cg06429214	0.170193	0	chr5	110062417	110062418
BF-H	cg27037608	0.404176	0	chr5	110062618	110062619
BF-H	cg06414816	0.430908	0	chr5	110062837	110062838
BF-H	cg10597099	0.41105	0	chr5	110062725	110062726
BF-H	cg19526166	0.445943	0	chr5	110062729	110062730
BF-H	cg26583412	0.4296	0	chr5	110062780	110062781
BF-H	cg17946588	0.370991	0	chr5	110062682	110062683
BF-H	cg19398821	0.456597	0	chr5	110062608	110062609
BF-H	cg23279021	0.1782	0	chr5	110062343	110062344
BF-H	cg22429640	0.494793	0	chr5	110062570	110062571
BF-H	cg25259944	0.391535	0	chr5	110062473	110062474
D-MS	cg06429214	0.368504	1	chr5	110062417	110062418
D-MS	cg23279021	0.369402	1	chr5	110062343	110062344
D-MS	cg11641395	0.502104	1	chr5	110062398	110062399
D-MS	cg27037608	0.575379	1	chr5	110062618	110062619
D-MS	cg17248924	0.534393	1	chr5	110062384	110062385
D-MS	cg19398821	0.588663	1	chr5	110062608	110062609
D-MS	cg19526166	0.583578	1	chr5	110062729	110062730
D-MS	cg26583412	0.601241	1	chr5	110062780	110062781
D-MS	cg17946588	0.506814	1	chr5	110062682	110062683
D-MS	cg22429640	0.567956	1	chr5	110062570	110062571
D-MS	cg10597099	0.604271	1	chr5	110062725	110062726
D-MS	cg25259944	0.536611	1	chr5	110062473	110062474
D-MS	cg06414816	0.59441	1	chr5	110062837	110062838
W-H	cg06429214	0.29023	0	chr5	110062417	110062418
W-H	cg22429640	0.545604	0	chr5	110062570	110062571
W-H	cg10597099	0.627697	0	chr5	110062725	110062726
W-H	cg27037608	0.508576	0	chr5	110062618	110062619
W-H	cg17946588	0.443137	0	chr5	110062682	110062683
W-H	cg17248924	0.527724	0	chr5	110062384	110062385
W-H	cg19398821	0.52867	0	chr5	110062608	110062609
W-H	cg19526166	0.588734	0	chr5	110062729	110062730
W-H	cg25259944	0.433558	0	chr5	110062473	110062474
W-H	cg11641395	0.471013	0	chr5	110062398	110062399
W-H	cg06414816	0.586372	0	chr5	110062837	110062838
W-H	cg23279021	0.296715	0	chr5	110062343	110062344
W-H	cg26583412	0.533752	0	chr5	110062780	110062781
V-H	cg19398821	0.363111	0	chr5	110062608	110062609
V-H	cg23279021	0.215985	0	chr5	110062343	110062344
V-H	cg17248924	0.345389	0	chr5	110062384	110062385
V-H	cg22429640	0.398653	0	chr5	110062570	110062571
V-H	cg26583412	0.323697	0	chr5	110062780	110062781
V-H	cg11641395	0.357946	0	chr5	110062398	110062399
V-H	cg19526166	0.39253	0	chr5	110062729	110062730
V-H	cg27037608	0.40749	0	chr5	110062618	110062619
V-H	cg06429214	0.166095	0	chr5	110062417	110062418
V-H	cg25259944	0.338351	0	chr5	110062473	110062474
V-H	cg06414816	0.447411	0	chr5	110062837	110062838
V-H	cg10597099	0.38311	0	chr5	110062725	110062726
V-H	cg17946588	0.345741	0	chr5	110062682	110062683
H-MS	cg19398821	0.293102	1	chr5	110062608	110062609
H-MS	cg25259944	0.388168	1	chr5	110062473	110062474
H-MS	cg19526166	0.338327	1	chr5	110062729	110062730
H-MS	cg11641395	0.28161	1	chr5	110062398	110062399
H-MS	cg06429214	0.150555	1	chr5	110062417	110062418
H-MS	cg26583412	0.31609	1	chr5	110062780	110062781
H-MS	cg06414816	0.427051	1	chr5	110062837	110062838
H-MS	cg17248924	0.289828	1	chr5	110062384	110062385
H-MS	cg27037608	0.341628	1	chr5	110062618	110062619
H-MS	cg22429640	0.354482	1	chr5	110062570	110062571
H-MS	cg23279021	0.159289	1	chr5	110062343	110062344
H-MS	cg10597099	0.370929	1	chr5	110062725	110062726
H-MS	cg17946588	0.325358	1	chr5	110062682	110062683
V-MS	cg19526166	0.377323	1	chr5	110062729	110062730
V-MS	cg27037608	0.402676	1	chr5	110062618	110062619
V-MS	cg23279021	0.230248	1	chr5	110062343	110062344
V-MS	cg06414816	0.484628	1	chr5	110062837	110062838
V-MS	cg06429214	0.21942	1	chr5	110062417	110062418
V-MS	cg26583412	0.358777	1	chr5	110062780	110062781
V-MS	cg17946588	0.342077	1	chr5	110062682	110062683
V-MS	cg22429640	0.365096	1	chr5	110062570	110062571
V-MS	cg17248924	0.316947	1	chr5	110062384	110062385
V-MS	cg11641395	0.326825	1	chr5	110062398	110062399
V-MS	cg25259944	0.297929	1	chr5	110062473	110062474
V-MS	cg19398821	0.371828	1	chr5	110062608	110062609
V-MS	cg10597099	0.33719	1	chr5	110062725	110062726
W-MS	cg17248924	0.544675	1	chr5	110062384	110062385
W-MS	cg06429214	0.302915	1	chr5	110062417	110062418
W-MS	cg25259944	0.517043	1	chr5	110062473	110062474
W-MS	cg23279021	0.292994	1	chr5	110062343	110062344
W-MS	cg19526166	0.574726	1	chr5	110062729	110062730
W-MS	cg11641395	0.460709	1	chr5	110062398	110062399
W-MS	cg06414816	0.566352	1	chr5	110062837	110062838
W-MS	cg17946588	0.496099	1	chr5	110062682	110062683
W-MS	cg22429640	0.526652	1	chr5	110062570	110062571
W-MS	cg26583412	0.56284	1	chr5	110062780	110062781
W-MS	cg27037608	0.535558	1	chr5	110062618	110062619
W-MS	cg19398821	0.519242	1	chr5	110062608	110062609
W-MS	cg10597099	0.62301	1	chr5	110062725	110062726
B-H	cg27037608	0.458117	0	chr5	110062618	110062619
B-H	cg25259944	0.457041	0	chr5	110062473	110062474
B-H	cg06429214	0.260463	0	chr5	110062417	110062418
B-H	cg06414816	0.553153	0	chr5	110062837	110062838
B-H	cg23279021	0.29378	0	chr5	110062343	110062344
B-H	cg19526166	0.516773	0	chr5	110062729	110062730
B-H	cg11641395	0.388134	0	chr5	110062398	110062399
B-H	cg17248924	0.380303	0	chr5	110062384	110062385
B-H	cg17946588	0.42029	0	chr5	110062682	110062683
B-H	cg26583412	0.452049	0	chr5	110062780	110062781
B-H	cg10597099	0.545742	0	chr5	110062725	110062726
B-H	cg19398821	0.432015	0	chr5	110062608	110062609
B-H	cg22429640	0.377973	0	chr5	110062570	110062571
H-H	cg06414816	0.411435	0	chr5	110062837	110062838
H-H	cg17248924	0.256355	0	chr5	110062384	110062385
H-H	cg25259944	0.343035	0	chr5	110062473	110062474
H-H	cg06429214	0.118365	0	chr5	110062417	110062418
H-H	cg11641395	0.298416	0	chr5	110062398	110062399
H-H	cg17946588	0.279106	0	chr5	110062682	110062683
H-H	cg23279021	0.147469	0	chr5	110062343	110062344
H-H	cg26583412	0.266981	0	chr5	110062780	110062781
H-H	cg22429640	0.351668	0	chr5	110062570	110062571
H-H	cg27037608	0.347609	0	chr5	110062618	110062619
H-H	cg19526166	0.340742	0	chr5	110062729	110062730
H-H	cg19398821	0.350016	0	chr5	110062608	110062609
H-H	cg10597099	0.343609	0	chr5	110062725	110062726
C-H	cg06429214	0.272568	0	chr5	110062417	110062418
C-H	cg25259944	0.40956	0	chr5	110062473	110062474
C-H	cg11641395	0.424688	0	chr5	110062398	110062399
C-H	cg17248924	0.401206	0	chr5	110062384	110062385
C-H	cg27037608	0.447751	0	chr5	110062618	110062619
C-H	cg26583412	0.487708	0	chr5	110062780	110062781
C-H	cg23279021	0.253282	0	chr5	110062343	110062344
C-H	cg19398821	0.526537	0	chr5	110062608	110062609
C-H	cg17946588	0.429341	0	chr5	110062682	110062683
C-H	cg06414816	0.485875	0	chr5	110062837	110062838
C-H	cg19526166	0.48967	0	chr5	110062729	110062730
C-H	cg22429640	0.527172	0	chr5	110062570	110062571
C-H	cg10597099	0.5119	0	chr5	110062725	110062726
B-MS	cg23279021	0.319277	1	chr5	110062343	110062344
B-MS	cg19398821	0.438629	1	chr5	110062608	110062609
B-MS	cg26583412	0.476251	1	chr5	110062780	110062781
B-MS	cg25259944	0.430009	1	chr5	110062473	110062474
B-MS	cg17248924	0.456499	1	chr5	110062384	110062385
B-MS	cg06429214	0.312905	1	chr5	110062417	110062418
B-MS	cg06414816	0.542491	1	chr5	110062837	110062838
B-MS	cg19526166	0.524428	1	chr5	110062729	110062730
B-MS	cg27037608	0.470903	1	chr5	110062618	110062619
B-MS	cg22429640	0.52348	1	chr5	110062570	110062571
B-MS	cg17946588	0.446136	1	chr5	110062682	110062683
B-MS	cg10597099	0.519922	1	chr5	110062725	110062726
B-MS	cg11641395	0.428965	1	chr5	110062398	110062399
C-MS	cg19526166	0.479838	1	chr5	110062729	110062730
C-MS	cg19398821	0.484178	1	chr5	110062608	110062609
C-MS	cg17248924	0.443794	1	chr5	110062384	110062385
C-MS	cg06429214	0.254342	1	chr5	110062417	110062418
C-MS	cg25259944	0.478195	1	chr5	110062473	110062474
C-MS	cg27037608	0.494802	1	chr5	110062618	110062619
C-MS	cg17946588	0.450722	1	chr5	110062682	110062683
C-MS	cg11641395	0.45375	1	chr5	110062398	110062399
C-MS	cg10597099	0.543953	1	chr5	110062725	110062726
C-MS	cg23279021	0.282996	1	chr5	110062343	110062344
C-MS	cg06414816	0.536736	1	chr5	110062837	110062838
C-MS	cg26583412	0.506085	1	chr5	110062780	110062781
C-MS	cg22429640	0.583582	1	chr5	110062570	110062571
D-H	cg06429214	0.314152	0	chr5	110062417	110062418
D-H	cg11641395	0.498844	0	chr5	110062398	110062399
D-H	cg17248924	0.482457	0	chr5	110062384	110062385
D-H	cg23279021	0.34822	0	chr5	110062343	110062344
D-H	cg19526166	0.634277	0	chr5	110062729	110062730
D-H	cg25259944	0.53074	0	chr5	110062473	110062474
D-H	cg22429640	0.54393	0	chr5	110062570	110062571
D-H	cg19398821	0.57639	0	chr5	110062608	110062609
D-H	cg17946588	0.509079	0	chr5	110062682	110062683
D-H	cg27037608	0.532836	0	chr5	110062618	110062619
D-H	cg06414816	0.561325	0	chr5	110062837	110062838
D-H	cg26583412	0.568447	0	chr5	110062780	110062781
D-H	cg10597099	0.597268	0	chr5	110062725	110062726
AA-H	cg23279021	0.314606	0	chr5	110062343	110062344
AA-H	cg19398821	0.469085	0	chr5	110062608	110062609
AA-H	cg06429214	0.305882	0	chr5	110062417	110062418
AA-H	cg06414816	0.550926	0	chr5	110062837	110062838
AA-H	cg11641395	0.395186	0	chr5	110062398	110062399
AA-H	cg19526166	0.531411	0	chr5	110062729	110062730
AA-H	cg22429640	0.483411	0	chr5	110062570	110062571
AA-H	cg25259944	0.508978	0	chr5	110062473	110062474
AA-H	cg27037608	0.476627	0	chr5	110062618	110062619
AA-H	cg26583412	0.492294	0	chr5	110062780	110062781
AA-H	cg10597099	0.495441	0	chr5	110062725	110062726
AA-H	cg17946588	0.411584	0	chr5	110062682	110062683
AA-H	cg17248924	0.452928	0	chr5	110062384	110062385
AA-MS	cg27037608	0.511766	1	chr5	110062618	110062619
AA-MS	cg19526166	0.517907	1	chr5	110062729	110062730
AA-MS	cg19398821	0.599079	1	chr5	110062608	110062609
AA-MS	cg10597099	0.586812	1	chr5	110062725	110062726
AA-MS	cg22429640	0.523291	1	chr5	110062570	110062571
AA-MS	cg23279021	0.312639	1	chr5	110062343	110062344
AA-MS	cg06429214	0.302135	1	chr5	110062417	110062418
AA-MS	cg26583412	0.535344	1	chr5	110062780	110062781
AA-MS	cg25259944	0.540284	1	chr5	110062473	110062474
AA-MS	cg06414816	0.572651	1	chr5	110062837	110062838
AA-MS	cg11641395	0.488294	1	chr5	110062398	110062399
AA-MS	cg17248924	0.466631	1	chr5	110062384	110062385
AA-MS	cg17946588	0.476639	1	chr5	110062682	110062683
X-H	cg25259944	0.575357	0	chr5	110062473	110062474
X-H	cg19526166	0.659228	0	chr5	110062729	110062730
X-H	cg27037608	0.572434	0	chr5	110062618	110062619
X-H	cg06429214	0.423992	0	chr5	110062417	110062418
X-H	cg10597099	0.658294	0	chr5	110062725	110062726
X-H	cg19398821	0.595373	0	chr5	110062608	110062609
X-H	cg23279021	0.411251	0	chr5	110062343	110062344
X-H	cg11641395	0.534473	0	chr5	110062398	110062399
X-H	cg17248924	0.577913	0	chr5	110062384	110062385
X-H	cg26583412	0.618454	0	chr5	110062780	110062781
X-H	cg06414816	0.62381	0	chr5	110062837	110062838
X-H	cg22429640	0.64546	0	chr5	110062570	110062571
X-H	cg17946588	0.536861	0	chr5	110062682	110062683
X-MS	cg26583412	0.617759	1	chr5	110062780	110062781
X-MS	cg19526166	0.612839	1	chr5	110062729	110062730
X-MS	cg25259944	0.608605	1	chr5	110062473	110062474
X-MS	cg23279021	0.491126	1	chr5	110062343	110062344
X-MS	cg06429214	0.488478	1	chr5	110062417	110062418
X-MS	cg10597099	0.637942	1	chr5	110062725	110062726
X-MS	cg11641395	0.503473	1	chr5	110062398	110062399
X-MS	cg19398821	0.622408	1	chr5	110062608	110062609
X-MS	cg27037608	0.581514	1	chr5	110062618	110062619
X-MS	cg17248924	0.628442	1	chr5	110062384	110062385
X-MS	cg17946588	0.58807	1	chr5	110062682	110062683
X-MS	cg06414816	0.618878	1	chr5	110062837	110062838
X-MS	cg22429640	0.640755	1	chr5	110062570	110062571
AK-H	cg26583412	0.585982	0	chr5	110062780	110062781
AK-H	cg19526166	0.594294	0	chr5	110062729	110062730
AK-H	cg06429214	0.404068	0	chr5	110062417	110062418
AK-H	cg19398821	0.608082	0	chr5	110062608	110062609
AK-H	cg27037608	0.509841	0	chr5	110062618	110062619
AK-H	cg17248924	0.506482	0	chr5	110062384	110062385
AK-H	cg11641395	0.511526	0	chr5	110062398	110062399
AK-H	cg06414816	0.622216	0	chr5	110062837	110062838
AK-H	cg25259944	0.523644	0	chr5	110062473	110062474
AK-H	cg23279021	0.394456	0	chr5	110062343	110062344
AK-H	cg17946588	0.51812	0	chr5	110062682	110062683
AK-H	cg10597099	0.599825	0	chr5	110062725	110062726
AK-H	cg22429640	0.576516	0	chr5	110062570	110062571
AD-H	cg06429214	0.224283	0	chr5	110062417	110062418
AD-H	cg19526166	0.483389	0	chr5	110062729	110062730
AD-H	cg17248924	0.440364	0	chr5	110062384	110062385
AD-H	cg11641395	0.415955	0	chr5	110062398	110062399
AD-H	cg25259944	0.459948	0	chr5	110062473	110062474
AD-H	cg27037608	0.47738	0	chr5	110062618	110062619
AD-H	cg23279021	0.261199	0	chr5	110062343	110062344
AD-H	cg06414816	0.564487	0	chr5	110062837	110062838
AD-H	cg17946588	0.430475	0	chr5	110062682	110062683
AD-H	cg26583412	0.502582	0	chr5	110062780	110062781
AD-H	cg19398821	0.429835	0	chr5	110062608	110062609
AD-H	cg10597099	0.538443	0	chr5	110062725	110062726
AD-H	cg22429640	0.482148	0	chr5	110062570	110062571
AI-H	cg06429214	0.319381	0	chr5	110062417	110062418
AI-H	cg19526166	0.642779	0	chr5	110062729	110062730
AI-H	cg23279021	0.328126	0	chr5	110062343	110062344
AI-H	cg27037608	0.569638	0	chr5	110062618	110062619
AI-H	cg11641395	0.516798	0	chr5	110062398	110062399
AI-H	cg26583412	0.564071	0	chr5	110062780	110062781
AI-H	cg22429640	0.619081	0	chr5	110062570	110062571
AI-H	cg19398821	0.613688	0	chr5	110062608	110062609
AI-H	cg17248924	0.576992	0	chr5	110062384	110062385
AI-H	cg25259944	0.597413	0	chr5	110062473	110062474
AI-H	cg06414816	0.603745	0	chr5	110062837	110062838
AI-H	cg17946588	0.55393	0	chr5	110062682	110062683
AI-H	cg10597099	0.606762	0	chr5	110062725	110062726
AI-MS	cg23279021	0.303231	1	chr5	110062343	110062344
AI-MS	cg22429640	0.634847	1	chr5	110062570	110062571
AI-MS	cg27037608	0.577368	1	chr5	110062618	110062619
AI-MS	cg25259944	0.534796	1	chr5	110062473	110062474
AI-MS	cg19398821	0.554406	1	chr5	110062608	110062609
AI-MS	cg06429214	0.308082	1	chr5	110062417	110062418
AI-MS	cg26583412	0.546032	1	chr5	110062780	110062781
AI-MS	cg19526166	0.611339	1	chr5	110062729	110062730
AI-MS	cg17248924	0.472183	1	chr5	110062384	110062385
AI-MS	cg17946588	0.508479	1	chr5	110062682	110062683
AI-MS	cg10597099	0.603679	1	chr5	110062725	110062726
AI-MS	cg06414816	0.537698	1	chr5	110062837	110062838
AI-MS	cg11641395	0.50279	1	chr5	110062398	110062399
AM-H	cg23279021	0.28371	0	chr5	110062343	110062344
AM-H	cg10597099	0.462258	0	chr5	110062725	110062726
AM-H	cg27037608	0.466984	0	chr5	110062618	110062619
AM-H	cg17946588	0.399725	0	chr5	110062682	110062683
AM-H	cg25259944	0.45128	0	chr5	110062473	110062474
AM-H	cg19398821	0.433121	0	chr5	110062608	110062609
AM-H	cg17248924	0.462163	0	chr5	110062384	110062385
AM-H	cg06429214	0.285059	0	chr5	110062417	110062418
AM-H	cg19526166	0.480044	0	chr5	110062729	110062730
AM-H	cg26583412	0.490753	0	chr5	110062780	110062781
AM-H	cg22429640	0.513382	0	chr5	110062570	110062571
AM-H	cg11641395	0.444079	0	chr5	110062398	110062399
AM-H	cg06414816	0.487193	0	chr5	110062837	110062838
AK-MS	cg11641395	0.514019	1	chr5	110062398	110062399
AK-MS	cg23279021	0.399496	1	chr5	110062343	110062344
AK-MS	cg26583412	0.690311	1	chr5	110062780	110062781
AK-MS	cg17248924	0.570768	1	chr5	110062384	110062385
AK-MS	cg25259944	0.599725	1	chr5	110062473	110062474
AK-MS	cg19526166	0.644628	1	chr5	110062729	110062730
AK-MS	cg22429640	0.599265	1	chr5	110062570	110062571
AK-MS	cg27037608	0.532909	1	chr5	110062618	110062619
AK-MS	cg06429214	0.41401	1	chr5	110062417	110062418
AK-MS	cg10597099	0.701664	1	chr5	110062725	110062726
AK-MS	cg19398821	0.586383	1	chr5	110062608	110062609
AK-MS	cg17946588	0.58454	1	chr5	110062682	110062683
AK-MS	cg06414816	0.654572	1	chr5	110062837	110062838
AD-MS	cg26583412	0.604089	1	chr5	110062780	110062781
AD-MS	cg19398821	0.605849	1	chr5	110062608	110062609
AD-MS	cg19526166	0.589767	1	chr5	110062729	110062730
AD-MS	cg22429640	0.635502	1	chr5	110062570	110062571
AD-MS	cg25259944	0.529578	1	chr5	110062473	110062474
AD-MS	cg17946588	0.513851	1	chr5	110062682	110062683
AD-MS	cg23279021	0.378986	1	chr5	110062343	110062344
AD-MS	cg27037608	0.569657	1	chr5	110062618	110062619
AD-MS	cg06414816	0.509783	1	chr5	110062837	110062838
AD-MS	cg10597099	0.636951	1	chr5	110062725	110062726
AD-MS	cg06429214	0.336509	1	chr5	110062417	110062418
AD-MS	cg17248924	0.450838	1	chr5	110062384	110062385
AD-MS	cg11641395	0.445998	1	chr5	110062398	110062399
AM-MS	cg17946588	0.495643	1	chr5	110062682	110062683
AM-MS	cg06429214	0.264886	1	chr5	110062417	110062418
AM-MS	cg11641395	0.490896	1	chr5	110062398	110062399
AM-MS	cg25259944	0.428392	1	chr5	110062473	110062474
AM-MS	cg27037608	0.483822	1	chr5	110062618	110062619
AM-MS	cg17248924	0.422162	1	chr5	110062384	110062385
AM-MS	cg06414816	0.534478	1	chr5	110062837	110062838
AM-MS	cg19398821	0.522578	1	chr5	110062608	110062609
AM-MS	cg22429640	0.547633	1	chr5	110062570	110062571
AM-MS	cg23279021	0.319454	1	chr5	110062343	110062344
AM-MS	cg26583412	0.466053	1	chr5	110062780	110062781
AM-MS	cg10597099	0.52049	1	chr5	110062725	110062726
AM-MS	cg19526166	0.521959	1	chr5	110062729	110062730
AS-H	cg17946588	0.491363	0	chr5	110062682	110062683
AS-H	cg11641395	0.499101	0	chr5	110062398	110062399
AS-H	cg06429214	0.41318	0	chr5	110062417	110062418
AS-H	cg17248924	0.524343	0	chr5	110062384	110062385
AS-H	cg06414816	0.611759	0	chr5	110062837	110062838
AS-H	cg19398821	0.49626	0	chr5	110062608	110062609
AS-H	cg22429640	0.572996	0	chr5	110062570	110062571
AS-H	cg27037608	0.487119	0	chr5	110062618	110062619
AS-H	cg25259944	0.524097	0	chr5	110062473	110062474
AS-H	cg26583412	0.553423	0	chr5	110062780	110062781
AS-H	cg23279021	0.359694	0	chr5	110062343	110062344
AS-H	cg19526166	0.590451	0	chr5	110062729	110062730
AS-H	cg10597099	0.610828	0	chr5	110062725	110062726
AX-H	cg11641395	0.470104	0	chr5	110062398	110062399
AX-H	cg17248924	0.506808	0	chr5	110062384	110062385
AX-H	cg27037608	0.533439	0	chr5	110062618	110062619
AX-H	cg19398821	0.558772	0	chr5	110062608	110062609
AX-H	cg06429214	0.330091	0	chr5	110062417	110062418
AX-H	cg25259944	0.52705	0	chr5	110062473	110062474
AX-H	cg22429640	0.57067	0	chr5	110062570	110062571
AX-H	cg06414816	0.618862	0	chr5	110062837	110062838
AX-H	cg17946588	0.574465	0	chr5	110062682	110062683
AX-H	cg23279021	0.343906	0	chr5	110062343	110062344
AX-H	cg26583412	0.592698	0	chr5	110062780	110062781
AX-H	cg19526166	0.58362	0	chr5	110062729	110062730
AX-H	cg10597099	0.645242	0	chr5	110062725	110062726
AX-MS	cg26583412	0.572318	1	chr5	110062780	110062781
AX-MS	cg27037608	0.54715	1	chr5	110062618	110062619
AX-MS	cg06414816	0.587903	1	chr5	110062837	110062838
AX-MS	cg19526166	0.61955	1	chr5	110062729	110062730
AX-MS	cg19398821	0.570379	1	chr5	110062608	110062609
AX-MS	cg06429214	0.367461	1	chr5	110062417	110062418
AX-MS	cg10597099	0.60432	1	chr5	110062725	110062726
AX-MS	cg22429640	0.625731	1	chr5	110062570	110062571
AX-MS	cg11641395	0.497086	1	chr5	110062398	110062399
AX-MS	cg17946588	0.540771	1	chr5	110062682	110062683
AX-MS	cg17248924	0.521135	1	chr5	110062384	110062385
AX-MS	cg25259944	0.554336	1	chr5	110062473	110062474
AX-MS	cg23279021	0.375925	1	chr5	110062343	110062344
AS-MS	cg06414816	0.547132	1	chr5	110062837	110062838
AS-MS	cg27037608	0.538375	1	chr5	110062618	110062619
AS-MS	cg19398821	0.510192	1	chr5	110062608	110062609
AS-MS	cg26583412	0.527391	1	chr5	110062780	110062781
AS-MS	cg22429640	0.593782	1	chr5	110062570	110062571
AS-MS	cg11641395	0.460758	1	chr5	110062398	110062399
AS-MS	cg23279021	0.394757	1	chr5	110062343	110062344
AS-MS	cg19526166	0.716182	1	chr5	110062729	110062730
AS-MS	cg17248924	0.513485	1	chr5	110062384	110062385
AS-MS	cg06429214	0.383323	1	chr5	110062417	110062418
AS-MS	cg25259944	0.470873	1	chr5	110062473	110062474
AS-MS	cg10597099	0.623394	1	chr5	110062725	110062726
AS-MS	cg17946588	0.508793	1	chr5	110062682	110062683
T-H	cg27037608	0.474902	0	chr5	110062618	110062619
T-H	cg10597099	0.534264	0	chr5	110062725	110062726
T-H	cg19398821	0.435736	0	chr5	110062608	110062609
T-H	cg26583412	0.513557	0	chr5	110062780	110062781
T-H	cg11641395	0.430946	0	chr5	110062398	110062399
T-H	cg06429214	0.283434	0	chr5	110062417	110062418
T-H	cg22429640	0.506026	0	chr5	110062570	110062571
T-H	cg17248924	0.418652	0	chr5	110062384	110062385
T-H	cg19526166	0.454349	0	chr5	110062729	110062730
T-H	cg17946588	0.457361	0	chr5	110062682	110062683
T-H	cg25259944	0.49885	0	chr5	110062473	110062474
T-H	cg23279021	0.25296	0	chr5	110062343	110062344
T-H	cg06414816	0.530615	0	chr5	110062837	110062838
T-MS	cg10597099	0.618211	1	chr5	110062725	110062726
T-MS	cg22429640	0.567856	1	chr5	110062570	110062571
T-MS	cg19526166	0.665658	1	chr5	110062729	110062730
T-MS	cg17946588	0.505877	1	chr5	110062682	110062683
T-MS	cg19398821	0.557223	1	chr5	110062608	110062609
T-MS	cg26583412	0.554536	1	chr5	110062780	110062781
T-MS	cg25259944	0.52745	1	chr5	110062473	110062474
T-MS	cg11641395	0.485845	1	chr5	110062398	110062399
T-MS	cg27037608	0.514371	1	chr5	110062618	110062619
T-MS	cg23279021	0.389351	1	chr5	110062343	110062344
T-MS	cg17248924	0.527057	1	chr5	110062384	110062385
T-MS	cg06429214	0.341358	1	chr5	110062417	110062418
T-MS	cg06414816	0.572278	1	chr5	110062837	110062838

## Sheet: Fig4a_FigS17-S18
Source Data for Figure 4a, Supplementary Figure 17 and 18
Listed are the within-pair methylation differences of the ZBTB16 MS-DMP (cg25345365, determined using targeted deep bisulfite sequencing (TDBS)), number of hypermethylated CpGs in the MS-affected co-twins, and the elapsed time since the last glucocorticoid treatment in the MS-affected MZ co-twins of the 45 MS-discordant MZ twin pairs.
Pair	Delta_cg25345365_TDBS_ZBTB16	#HyperMethylatedCpGs_MS-cotwins	Time_since_last_GC_treatment_V1	Time_since_last_GC_treatment_V2
AA	-0.138476	545299	3-6 months	>3-12 months
AB	-0.0339916	611897	1-2 years	>12 months
AC	-0.0535061	538071	2-5 years	>12 months
AD	0.0333769	372318	2-5 years	>12 months
AE	-0.148232	392499	3-6 months	>3-12 months
AF	-0.0819625	338343	3-6 months	>3-12 months
AG	-0.0659642	501921	2-5 years	>12 months
AH	0.0207528	444435	1-2 years	>12 months
AI	-0.0401882	244252	>5 years	>12 months
AJ	0.0250746	265730	>5 years	>12 months
AK	0.0133387	452472	2-5 years	>12 months
AL	-0.0445034	427842	>5 years	>12 months
AM	-0.0411793	465862	2-5 years	>12 months
AN	-0.0515108	316271	3-6 months	>3-12 months
AP	0.00785071	496228	2-5 years	>12 months
AS	0.0301174	359264	1-2 years	>12 months
AU	-0.0764849	473535	3-6 months	>3-12 months
AV	0.0173198	586359	>5 years	>12 months
AW	-0.00471035	451666	Never	>12 months
AX	0.010536	399606	2-5 years	>12 months
AY	-0.0840746	512516	3-6 months	>3-12 months
B	-0.016015	309321	2-5 years	>12 months
BA	-0.0492127	397591	Never	>12 months
BD	-0.0240098	407825	6-12 months	>3-12 months
BF	-0.0629376	440295	6-12 months	>3-12 months
C	-0.0282686	533546	>5 years	>12 months
D	-0.104819	436258	>5 years	>12 months
E	-0.152843	571940	6-12 months	>3-12 months
G	-0.0440662	385211	>5 years	>12 months
H	0.0715569	362567	1-2 years	>12 months
I	-0.0951467	347749	3-6 months	>3-12 months
J	-0.0997323	448605	2-5 years	>12 months
L	-0.0532323	526248	>5 years	>12 months
O	-0.230895	592202	3-6 months	>3-12 months
P	-0.0131252	390462	>5 years	>12 months
Q	-0.0154466	435916	6-12 months	>3-12 months
R	-0.00930548	400368	>5 years	>12 months
S	-0.128031	496694	1-2 years	>12 months
T	0.0210314	471081	>5 years	>12 months
U	-0.0618964	432061	1-2 years	>12 months
V	-0.0319135	423210	3-6 months	>3-12 months
W	-0.0316198	476362	>5 years	>12 months
X	-0.0907162	483254	2-5 years	>12 months
Y	-0.19789	490172	3-6 months	>3-12 months
Z	-0.0534161	376017	1-2 years	>12 months

## Sheet: Fig4c_TabS9
Source Data for Figure 4C and Supplementary Table 9
Raw metylation values of the 41 glucocorticoid treatment-associated DMRs (GC-DMRs) identified in the whole genome bisulfite sequencing (WBGS) data of CD4+ memory T-cells of a MS discordant MZ twin pair (AY),
of which the MS-affected co-twin was very recently treated with GCs at the moment of blood collection (n=1).
The GC-DMRs were identified using the DSS-single package, including a smoothing span of 100 bp, a minimum region length of 25 bp with ≥2 CpGs and a P-value<0.01. The absolute mean methylation difference had to be larger than 0.25,
and to limit the number of false positives only GC-DMRs located in reported GC-response genes were considered.
Pleas note that only CpGs with a coverage ≥15 reads in all samples were included in the GC-DMR analysis.
Genomic coordinates are based on human genome build GRCh37/hg19.
Please note that the means presented in Supplementary Table 9 in the Supplementary Information are calculated by the DSS-single and are based on smoothed methylation values!
Chromosome	Start	End	Gene	AY-MS	AY-H
chr1	112049050	112049051	ADORA3	0.470588	0.875
chr1	112049096	112049097	ADORA3	0.789474	0.9375
chr1	120267645	120267646	PHGDH	0.866667	0.6
chr1	120267683	120267684	PHGDH	1	0.764706
chr1	230554455	230554456	PGBD5	0.608696	0.4375
chr1	230554484	230554485	PGBD5	0.913043	0.466667
chr2	16745180	16745181	FAM49A	0.388889	0.705882
chr2	16745220	16745221	FAM49A	0.533333	0.866667
chr2	23750256	23750257	KLHL29	0.882353	0.3
chr2	23750281	23750282	KLHL29	0.888889	0.714286
chr2	24274695	24274696	FKBP1B	0.625	1
chr2	24274736	24274737	FKBP1B	0.75	0.944444
chr2	29794637	29794638	ALK	0.8	0.894737
chr2	29794671	29794672	ALK	0.533333	0.941176
chr2	29794701	29794702	ALK	0.578947	0.8
chr2	60756422	60756423	BCL11A	0.736842	0.45
chr2	60756472	60756473	BCL11A	0.722222	0.411765
chr2	99264172	99264173	MGAT4A	0.25	0.533333
chr2	99264216	99264217	MGAT4A	0.190476	0.526316
chr3	124281329	124281330	KALRN	0.875	0.631579
chr3	124281373	124281374	KALRN	0.684211	0.380952
chr3	186367720	186367721	FETUB	0.318182	0.117647
chr3	186367750	186367751	FETUB	0.678571	0.277778
chr5	38601623	38601624	LIFR	0.764706	0.85
chr5	38601671	38601672	LIFR	0.444444	0.875
chr5	139717277	139717278	HBEGF	0.636364	0.3125
chr5	139717324	139717325	HBEGF	0.884615	0.6
chr5	170864899	170864900	FGF18	0.933333	0.8
chr5	170864934	170864935	FGF18	0.8125	0.333333
chr5	178652819	178652820	ADAMTS2	0.65	0.866667
chr5	178652857	178652858	ADAMTS2	0.571429	0.875
chr5	178661985	178661986	ADAMTS2	0.952381	0.842105
chr5	178661990	178661991	ADAMTS2	0.863636	0.555556
chr5	178662010	178662011	ADAMTS2	0.75	0.421053
chr6	14122060	14122061	CD83	0.708333	0.470588
chr6	14122063	14122064	CD83	0.76	0.411765
chr6	14122238	14122239	CD83	0.444444	0.125
chr6	14122276	14122277	CD83	0.333333	0.133333
chr6	16260445	16260446	GMPR	0.588235	0.888889
chr6	16260473	16260474	GMPR	0.764706	1
chr6	33710284	33710285	IP6K3	0.222222	0.666667
chr6	33710320	33710321	IP6K3	0.3	0.533333
chr6	45448204	45448205	RUNX2	0.892857	0.5
chr6	45448233	45448234	RUNX2	0.772727	0.608696
chr6	116783956	116783957	CALHM6	0.827586	0.5625
chr6	116783983	116783984	CALHM6	0.761905	0.4375
chr7	50597354	50597355	DDC	0.866667	0.533333
chr7	50597383	50597384	DDC	0.842105	0.625
chr7	55180338	55180339	EGFR	0.526316	0.933333
chr7	55180378	55180379	EGFR	0.5	0.772727
chr7	75416004	75416005	CCL26	0.466667	0.8125
chr7	75416035	75416036	CCL26	0.75	0.944444
chr8	87126109	87126110	ATP6V0D2	1	0.470588
chr8	87126154	87126155	ATP6V0D2	1	1
chr8	125727330	125727331	MTSS1	0.952381	0.6
chr8	125727375	125727376	MTSS1	0.882353	0.5
chr8	134261878	134261879	NDRG1	0.0666667	0.3125
chr8	134261913	134261914	NDRG1	0	0.529412
chr8	134261928	134261929	NDRG1	0	0.5
chr11	73000436	73000437	P2RY6	0.45	0.0952381
chr11	73000447	73000448	P2RY6	0.55	0.315789
chr11	73000474	73000475	P2RY6	0.666667	0.2
chr11	76898554	76898555	MYO7A	0.166667	0.533333
chr11	76898595	76898596	MYO7A	0.157895	0.411765
chr11	76905938	76905939	MYO7A	0.466667	0.933333
chr11	76908112	76908113	MYO7A	0.75	1
chr11	76908116	76908117	MYO7A	0.625	1
chr11	114050079	114050080	ZBTB16	0.307692	0.565217
chr11	114050114	114050115	ZBTB16	0.142857	0.5
chr13	24825973	24825974	SPATA13	0	0.333333
chr13	24825976	24825977	SPATA13	0.0588235	0.315789
chr13	24825979	24825980	SPATA13	0.0588235	0.315789
chr13	24825999	24826000	SPATA13	0.0555556	0.25
chr13	42038266	42038267	RGCC	0	0.3125
chr13	42038305	42038306	RGCC	0.157895	0.5
chr13	110996989	110996990	COL4A2	0.733333	0.904762
chr13	110997003	110997004	COL4A2	0.666667	0.958333
chr13	110997025	110997026	COL4A2	0.611111	0.92
chr14	100524807	100524808	EVL	0.931034	0.75
chr14	100524853	100524854	EVL	0.833333	0.470588
chr16	2869882	2869883	PRSS21	1	0.6
chr16	2869916	2869917	PRSS21	0.866667	0.533333
chr16	68816259	68816260	CDH1	0.526316	0
chr16	68816295	68816296	CDH1	0.473684	0.0625
chr19	18124639	18124640	ARRDC2	0.117647	0.4
chr19	18124670	18124671	ARRDC2	0.391304	0.75
chr20	58236433	58236434	PHACTR3	0.28	0.555556
chr20	58236453	58236454	PHACTR3	0.296296	0.65
chr20	58236475	58236476	PHACTR3	0.65	0.818182
chr22	33197034	33197035	TIMP3	0.833333	0.5
chr22	33197061	33197062	TIMP3	0.666667	0.4375

## Sheet: TabS1_U
Source Data for Supplementary Table 1
Unadjusted β-values of the top 15 most significantly differentially methylated positions (DMPs) associated with long-standing MS, including only the EPIC array data of the 25 MZ twins pairs that have been clinically discordant for MS for more than 10 years (n = 25 twin pairs).
Adjusted β-values are listed in sheet TabS1_A.
ID	cg11079989	cg11243634	cg16468417	cg22008026	cg22891413	cg27037608	cg26583412	cg04669407	cg23896094	cg10344516	cg25345365	cg06958567	cg26630171	cg23516613	cg07850221	cg17514766	Disease_Status
R-MS	0.163819	0.659251	0.794962	0.234034	0.907918	0.528862	0.57372	0.436962	0.890198	0.14078	0.566466	0.118003	0.916836	0.118268	0.818943	0.0921088	1
O-H	0.165452	0.707298	0.740094	0.201103	0.901996	0.410111	0.392084	0.380996	0.883482	0.116377	0.602949	0.125466	0.911114	0.123048	0.821371	0.130585	0
O-MS	0.154146	0.675509	0.772517	0.18019	0.895667	0.411914	0.416371	0.369597	0.879851	0.136985	0.364043	0.117548	0.922649	0.11002	0.814512	0.0988711	1
G-H	0.16723	0.66212	0.794587	0.198136	0.895	0.460024	0.490999	0.348206	0.903255	0.129298	0.553657	0.138909	0.900545	0.118586	0.834511	0.115112	0
P-MS	0.13791	0.672574	0.803207	0.197775	0.900737	0.566594	0.645878	0.336499	0.884427	0.150501	0.515532	0.133233	0.905641	0.125143	0.845721	0.130405	1
R-H	0.193267	0.692882	0.763818	0.262584	0.929594	0.512337	0.522106	0.480566	0.92856	0.138777	0.632719	0.12067	0.896181	0.145552	0.83132	0.086216	0
L-MS	0.134426	0.702843	0.7785	0.186024	0.904542	0.552722	0.612264	0.389132	0.893768	0.143224	0.531716	0.139035	0.889357	0.123358	0.839722	0.129347	1
Q-MS	0.158672	0.66453	0.841399	0.183912	0.884229	0.434708	0.475543	0.306524	0.9025	0.171407	0.45837	0.137846	0.909341	0.123279	0.859879	0.109008	1
P-H	0.127715	0.70187	0.782514	0.217953	0.89699	0.532836	0.547822	0.36792	0.904922	0.146036	0.584355	0.160721	0.883497	0.129646	0.841864	0.148972	0
G-MS	0.140631	0.654155	0.816465	0.172272	0.893263	0.493314	0.524619	0.335369	0.886008	0.135985	0.516939	0.138274	0.905962	0.10326	0.835564	0.100651	1
L-H	0.154887	0.733743	0.781814	0.164139	0.917964	0.498174	0.551663	0.414148	0.905923	0.140675	0.558445	0.131573	0.892159	0.12656	0.845067	0.137694	0
Q-H	0.173081	0.69037	0.825727	0.186679	0.898828	0.444355	0.463614	0.332236	0.902953	0.164364	0.531435	0.142133	0.907711	0.129167	0.864245	0.106936	0
S-MS	0.111995	0.669362	0.791748	0.208298	0.899271	0.450138	0.486557	0.375154	0.891971	0.173501	0.438309	0.119901	0.909376	0.121566	0.813489	0.0982696	1
S-H	0.115107	0.688019	0.765657	0.253817	0.910936	0.412287	0.417796	0.368293	0.89589	0.14889	0.540735	0.126001	0.911485	0.116125	0.814011	0.113888	0
AJ-MS	0.114514	0.661155	0.747453	0.231652	0.90658	0.585139	0.683188	0.403574	0.888427	0.153514	0.589272	0.119916	0.893993	0.125876	0.847902	0.105411	1
I-H	0.159031	0.676048	0.762273	0.23098	0.903517	0.494553	0.503912	0.448759	0.899639	0.142245	0.594736	0.155196	0.888281	0.127034	0.841289	0.0996358	0
AJ-H	0.124342	0.705583	0.757678	0.250732	0.923565	0.578492	0.617543	0.404611	0.911404	0.127585	0.611194	0.116774	0.889808	0.121398	0.850285	0.0986057	0
I-MS	0.138164	0.649405	0.787131	0.22709	0.905414	0.469901	0.500346	0.437775	0.896502	0.158794	0.546727	0.151389	0.886856	0.129839	0.843117	0.0924972	1
AL-MS	0.165817	0.619017	0.812225	0.177133	0.896473	0.443459	0.436032	0.360613	0.899508	0.168194	0.514954	0.13992	0.915551	0.117288	0.821924	0.116272	1
AL-H	0.160037	0.642615	0.778298	0.224259	0.899928	0.450427	0.423218	0.371515	0.908332	0.132089	0.557362	0.149465	0.90833	0.128653	0.838426	0.113641	0
AW-H	0.147414	0.647384	0.760189	0.287536	0.91249	0.551505	0.653492	0.368701	0.897886	0.144607	0.513088	0.123437	0.899232	0.147885	0.869521	0.10418	0
AV-H	0.112923	0.669943	0.735688	0.244561	0.924721	0.395291	0.396146	0.409127	0.915258	0.116978	0.575229	0.106523	0.915116	0.135466	0.833489	0.0932209	0
AN-MS	0.104708	0.677026	0.744964	0.20219	0.885948	0.45389	0.38336	0.333172	0.879323	0.14075	0.424861	0.0823735	0.925624	0.0996744	0.814117	0.0803786	1
AN-H	0.124754	0.703293	0.726859	0.226633	0.879884	0.361648	0.357353	0.322908	0.888249	0.102687	0.470479	0.0884021	0.894552	0.123092	0.832314	0.10409	0
AW-MS	0.124104	0.645771	0.791248	0.238262	0.909674	0.568097	0.634969	0.343429	0.90421	0.145809	0.478359	0.10915	0.904308	0.134992	0.837693	0.0965515	1
AV-MS	0.11606	0.649271	0.762709	0.205307	0.908775	0.395851	0.436254	0.331631	0.892191	0.129983	0.555198	0.0956577	0.922788	0.129223	0.827452	0.0846269	1
AY-MS	0.110863	0.681608	0.81062	0.189329	0.92386	0.500331	0.584237	0.365463	0.9027	0.150576	0.572342	0.107124	0.913615	0.118006	0.822112	0.0959616	1
AY-H	0.159319	0.704783	0.771728	0.223671	0.942819	0.46989	0.486272	0.401535	0.901283	0.145268	0.658574	0.104377	0.899562	0.126698	0.850002	0.107224	0
D-MS	0.151994	0.664431	0.790174	0.190752	0.909737	0.58224	0.60428	0.378635	0.886336	0.200018	0.486356	0.151093	0.862525	0.0973253	0.827498	0.146379	1
W-H	0.174084	0.681845	0.773265	0.314778	0.91299	0.497718	0.510203	0.440195	0.900153	0.168937	0.645948	0.128268	0.888668	0.147771	0.838198	0.118283	0
H-MS	0.149051	0.671885	0.750883	0.250435	0.88986	0.339291	0.30932	0.397585	0.879701	0.147931	0.565881	0.110624	0.892668	0.125797	0.844606	0.0873657	1
W-MS	0.148934	0.628279	0.783972	0.281474	0.88963	0.533337	0.551979	0.397721	0.896677	0.167756	0.632909	0.130775	0.906198	0.141965	0.824355	0.121737	1
B-H	0.130672	0.719794	0.766004	0.209589	0.917638	0.476587	0.48482	0.389808	0.875213	0.147751	0.512256	0.141872	0.904062	0.129577	0.809259	0.148065	0
H-H	0.170391	0.722903	0.765464	0.287338	0.905716	0.340125	0.261507	0.44721	0.90917	0.138008	0.527731	0.117512	0.899566	0.132146	0.848071	0.10343	0
C-H	0.142798	0.69795	0.775935	0.246629	0.887094	0.425892	0.450032	0.431327	0.902207	0.123749	0.52009	0.116931	0.891899	0.139066	0.81993	0.109682	0
B-MS	0.126446	0.699285	0.785301	0.189125	0.900763	0.491714	0.504978	0.371178	0.871644	0.163721	0.567946	0.125377	0.904466	0.112968	0.805407	0.133835	1
C-MS	0.135838	0.673261	0.815095	0.233277	0.884106	0.470816	0.466074	0.406553	0.899342	0.123694	0.514526	0.101055	0.898918	0.123978	0.815551	0.10612	1
D-H	0.150173	0.690451	0.789529	0.217189	0.915511	0.533138	0.577043	0.39364	0.894252	0.198932	0.577608	0.184552	0.86237	0.13511	0.84398	0.162859	0
AA-H	0.137572	0.715564	0.727691	0.271587	0.908469	0.484962	0.502061	0.424629	0.902746	0.121254	0.721825	0.122739	0.888749	0.13879	0.816943	0.113043	0
AA-MS	0.130734	0.67785	0.783982	0.247214	0.916777	0.4994	0.525085	0.387317	0.885699	0.133826	0.647625	0.121598	0.912044	0.127872	0.815288	0.106102	1
AK-H	0.143336	0.666678	0.767187	0.204316	0.875986	0.49849	0.568532	0.436693	0.895284	0.105009	0.497786	0.159663	0.888427	0.128095	0.783238	0.117928	0
AD-H	0.140129	0.680588	0.792502	0.258064	0.919235	0.486902	0.513104	0.478065	0.906883	0.115594	0.512302	0.135036	0.897636	0.128182	0.82889	0.0957885	0
AI-H	0.184754	0.643245	0.74473	0.259257	0.909958	0.564684	0.550818	0.476309	0.905673	0.166608	0.624113	0.116309	0.903579	0.160698	0.847891	0.137155	0
AI-MS	0.172657	0.66118	0.768932	0.240429	0.908752	0.565495	0.524306	0.477959	0.889822	0.155735	0.553292	0.109823	0.922217	0.146575	0.834491	0.0999002	1
AK-MS	0.137761	0.664192	0.75315	0.220076	0.851236	0.529116	0.678022	0.416578	0.89194	0.141917	0.546266	0.11375	0.89917	0.128563	0.779273	0.109624	1
AD-MS	0.124284	0.679956	0.807246	0.245487	0.916728	0.5786	0.610591	0.448346	0.88236	0.13572	0.523366	0.117739	0.899758	0.122017	0.819254	0.0897303	1
AS-H	0.119141	0.673976	0.759668	0.236104	0.943939	0.47583	0.538015	0.401873	0.898198	0.152939	0.548764	0.113809	0.916935	0.109404	0.832718	0.108382	0
AS-MS	0.110098	0.667968	0.756484	0.195996	0.928296	0.52887	0.514079	0.345386	0.89081	0.172406	0.572813	0.095189	0.926287	0.108456	0.81264	0.105764	1
T-H	0.138939	0.698365	0.811942	0.237113	0.906906	0.440343	0.478236	0.363095	0.905236	0.152493	0.477145	0.105006	0.896038	0.125977	0.821938	0.104024	0
T-MS	0.120234	0.696461	0.838573	0.189775	0.902977	0.480091	0.526831	0.274969	0.895749	0.155952	0.474363	0.1107	0.896857	0.115487	0.822817	0.0979914	1

## Sheet: TabS1_A
Source Data for Supplementary Table 1
Adjusted β-values of the top 15 most significantly differentially methylated positions (DMPs) associated with long-standing MS, including only the EPIC array data of the 25 MZ twins pairs that have been clinically discordant for MS for more than 10 years (n = 25 twin pairs).
Unadjusted β-values are listed in sheet TabS1_U.
ID	cg11079989	cg11243634	cg16468417	cg22008026	cg22891413	cg27037608	cg26583412	cg04669407	cg23896094	cg10344516	cg25345365	cg06958567	cg26630171	cg23516613	cg07850221	cg17514766	Disease_Status
R-MS	0.165845	0.654791	0.792001	0.239502	0.912723	0.516684	0.553406	0.431191	0.890927	0.139836	0.556309	0.114324	0.917224	0.118464	0.818506	0.0885805	1
O-H	0.161763	0.707716	0.766731	0.182644	0.909598	0.398247	0.385713	0.359611	0.883319	0.121432	0.561157	0.131883	0.91082	0.121197	0.822635	0.132776	0
O-MS	0.152529	0.680715	0.77782	0.175139	0.893838	0.407481	0.425521	0.363413	0.879093	0.140989	0.363086	0.125225	0.922888	0.114212	0.817134	0.104136	1
G-H	0.167939	0.663541	0.795128	0.199908	0.895886	0.451062	0.485865	0.33862	0.903437	0.130965	0.55394	0.142741	0.899499	0.122144	0.835756	0.116012	0
P-MS	0.141117	0.670831	0.784932	0.211915	0.897604	0.569214	0.642263	0.347309	0.884829	0.146998	0.539252	0.128113	0.905793	0.126719	0.844825	0.127743	1
R-H	0.192685	0.689773	0.771286	0.258131	0.934854	0.503874	0.509862	0.474399	0.928732	0.139587	0.60987	0.119044	0.897345	0.143613	0.831214	0.0849245	0
L-MS	0.137842	0.692883	0.773524	0.194896	0.913968	0.53404	0.574672	0.383054	0.895119	0.140363	0.509207	0.129269	0.890772	0.121132	0.837994	0.121658	1
Q-MS	0.16179	0.667383	0.816133	0.200987	0.875201	0.443133	0.486763	0.324061	0.902258	0.168661	0.502432	0.136165	0.909633	0.128356	0.860297	0.109924	1
P-H	0.130749	0.698258	0.765888	0.230885	0.89612	0.531593	0.538129	0.378516	0.905313	0.14267	0.597517	0.153786	0.884916	0.130208	0.840927	0.145688	0
G-MS	0.13971	0.653496	0.828358	0.165559	0.896764	0.49216	0.521034	0.323874	0.886505	0.136595	0.504186	0.140251	0.903619	0.101049	0.834795	0.0993044	1
L-H	0.157715	0.727488	0.771186	0.174134	0.922009	0.487019	0.529187	0.417461	0.906527	0.138287	0.55166	0.123738	0.894483	0.126274	0.844302	0.13332	0
Q-H	0.176993	0.692291	0.807225	0.203171	0.89502	0.437171	0.458753	0.331495	0.903379	0.163541	0.561395	0.143788	0.906302	0.136545	0.865464	0.106817	0
S-MS	0.114319	0.668706	0.779807	0.218257	0.8983	0.443759	0.479281	0.377735	0.892132	0.17273	0.449311	0.118344	0.910148	0.124995	0.814112	0.097651	1
S-H	0.114978	0.685691	0.769209	0.251954	0.914244	0.407077	0.409252	0.365197	0.896051	0.149062	0.527269	0.124336	0.912263	0.114802	0.813796	0.112699	0
AJ-MS	0.103167	0.665795	0.798373	0.186326	0.911855	0.595247	0.710233	0.393422	0.886364	0.161783	0.523105	0.129529	0.896609	0.116209	0.849265	0.114074	1
I-H	0.160461	0.676369	0.749052	0.239309	0.899671	0.497985	0.507488	0.460316	0.899399	0.1407	0.612245	0.152605	0.889651	0.128811	0.841441	0.0998936	0
AJ-H	0.114188	0.715975	0.790744	0.215549	0.919241	0.597126	0.663685	0.408884	0.908535	0.135617	0.58292	0.129047	0.893033	0.117538	0.853294	0.111432	0
I-MS	0.139759	0.651311	0.768754	0.237852	0.898089	0.48008	0.512521	0.455995	0.896043	0.15649	0.577701	0.148806	0.888115	0.132152	0.843195	0.0935684	1
AL-MS	0.163831	0.626361	0.813768	0.172695	0.889718	0.453601	0.460756	0.363925	0.898539	0.170586	0.532334	0.147402	0.914745	0.120273	0.823642	0.122078	1
AL-H	0.159509	0.650175	0.764899	0.228923	0.889746	0.459139	0.448684	0.387375	0.906854	0.133792	0.588279	0.154238	0.910508	0.134683	0.84117	0.120707	0
AW-H	0.145644	0.64632	0.765939	0.281104	0.914346	0.55049	0.653446	0.371804	0.897348	0.145715	0.495974	0.122076	0.901876	0.145701	0.869848	0.105338	0
AV-H	0.112091	0.66917	0.743983	0.239375	0.927098	0.395795	0.394393	0.403037	0.915537	0.117185	0.565419	0.107135	0.913865	0.133265	0.832787	0.0922122	0
AN-MS	0.106725	0.679921	0.734263	0.211284	0.881389	0.4564	0.388792	0.333995	0.879557	0.139892	0.451851	0.0848095	0.923412	0.103842	0.8145	0.0807845	1
AN-H	0.122718	0.7074	0.729869	0.221059	0.87512	0.375071	0.377826	0.329501	0.887563	0.103273	0.480667	0.0914636	0.8941	0.122289	0.832461	0.107226	0
AW-MS	0.125721	0.644268	0.782004	0.245417	0.909525	0.563181	0.627967	0.34778	0.904255	0.144971	0.482865	0.106386	0.905814	0.136696	0.837998	0.0957757	1
AV-MS	0.113433	0.646818	0.783425	0.191075	0.91566	0.392428	0.429272	0.318893	0.892447	0.131594	0.521459	0.096424	0.922144	0.12412	0.826598	0.083401	1
AY-MS	0.113269	0.679834	0.817941	0.192037	0.928513	0.495529	0.569291	0.341228	0.904697	0.14893	0.575627	0.109912	0.905999	0.117689	0.819952	0.09002	1
AY-H	0.160454	0.707151	0.777022	0.224765	0.944465	0.46094	0.480243	0.381256	0.902113	0.146943	0.662715	0.111418	0.894934	0.130658	0.850715	0.106928	0
D-MS	0.154764	0.666514	0.776441	0.202789	0.906684	0.575379	0.601241	0.377567	0.886512	0.200042	0.508262	0.153259	0.861799	0.10367	0.828909	0.147132	1
W-H	0.168673	0.686809	0.792611	0.295291	0.911374	0.508576	0.533752	0.440962	0.89882	0.172818	0.629486	0.13445	0.889725	0.144781	0.839301	0.124253	0
H-MS	0.146875	0.673928	0.763095	0.240961	0.890688	0.341628	0.31609	0.390705	0.879502	0.149866	0.556074	0.114773	0.891508	0.124544	0.844869	0.0891118	1
W-MS	0.14616	0.630525	0.78937	0.273201	0.888348	0.535558	0.56284	0.404087	0.895508	0.17028	0.622075	0.132498	0.909456	0.141522	0.825844	0.126126	1
B-H	0.133261	0.712411	0.767659	0.214348	0.92682	0.458117	0.452049	0.375703	0.876596	0.146424	0.489944	0.136855	0.903479	0.128348	0.808034	0.141776	0
H-H	0.17028	0.725584	0.779363	0.282061	0.906358	0.347609	0.266981	0.426396	0.910471	0.137642	0.536942	0.124587	0.891212	0.130932	0.846238	0.101004	0
C-H	0.140745	0.706872	0.770615	0.244654	0.875524	0.447751	0.487708	0.446722	0.900867	0.124636	0.554541	0.123101	0.891411	0.141545	0.821166	0.116314	0
B-MS	0.130032	0.694117	0.774992	0.201055	0.905986	0.470903	0.476251	0.365157	0.872428	0.162967	0.560223	0.120968	0.905997	0.116159	0.805888	0.130235	1
C-MS	0.133793	0.682506	0.80862	0.231767	0.871669	0.494802	0.506085	0.423838	0.897954	0.124304	0.552281	0.107085	0.898378	0.126393	0.816686	0.112868	1
D-H	0.153923	0.688458	0.77501	0.231192	0.914188	0.532836	0.568447	0.395133	0.895237	0.195448	0.600135	0.181125	0.860152	0.136907	0.842679	0.158753	0
AA-H	0.135032	0.71288	0.745289	0.258781	0.915512	0.476627	0.492294	0.414721	0.902648	0.123645	0.68455	0.122848	0.890244	0.135061	0.817054	0.112965	0
AA-MS	0.134243	0.679928	0.761947	0.263824	0.908596	0.511766	0.535344	0.400006	0.886107	0.129737	0.694413	0.119814	0.909569	0.131119	0.814275	0.104602	1
AK-H	0.142134	0.671092	0.7706	0.200612	0.871721	0.509841	0.585982	0.436716	0.895063	0.105459	0.512122	0.164344	0.885923	0.12835	0.783207	0.120091	0
AD-H	0.144711	0.682048	0.778783	0.274292	0.917594	0.47738	0.502582	0.466204	0.90808	0.114499	0.541443	0.138472	0.893079	0.135384	0.829358	0.093575	0
AI-H	0.178005	0.646596	0.784782	0.2287	0.915468	0.569638	0.564071	0.454874	0.905268	0.171899	0.582246	0.125989	0.900802	0.15447	0.847934	0.140648	0
AI-MS	0.166581	0.66582	0.799006	0.215275	0.909827	0.577368	0.546032	0.467669	0.889084	0.159758	0.529021	0.118102	0.920245	0.141418	0.834565	0.104237	1
AK-MS	0.133469	0.667521	0.774944	0.202178	0.852861	0.532909	0.690311	0.407007	0.891339	0.145632	0.524924	0.120347	0.898347	0.125963	0.779967	0.113281	1
AD-MS	0.127668	0.68227	0.796484	0.257899	0.914839	0.569657	0.604089	0.438339	0.883101	0.135738	0.546947	0.121998	0.896453	0.128938	0.820318	0.0892594	1
AS-H	0.121079	0.680101	0.754662	0.243144	0.937277	0.487119	0.553423	0.393423	0.899043	0.151696	0.590668	0.121419	0.909381	0.113587	0.832135	0.108266	0
AS-MS	0.111619	0.673075	0.751809	0.201834	0.922564	0.538375	0.527391	0.339664	0.891417	0.171426	0.607407	0.101273	0.920429	0.111945	0.812257	0.105921	1
T-H	0.138139	0.699215	0.783736	0.245483	0.892938	0.474902	0.513557	0.41883	0.903184	0.147113	0.515326	0.0928109	0.903694	0.121919	0.820687	0.106954	0
T-MS	0.120112	0.694477	0.811712	0.198867	0.891508	0.514371	0.554536	0.328223	0.894293	0.149027	0.507937	0.095733	0.903538	0.109149	0.820195	0.0978498	1

## Sheet: TabS2_U
Source Data for Supplementary Table 2
Unadjusted β-values of the significant MS-associated differentially methylated CpG position (MS-DMP) cg27037608 in the TMEM232 promoter region and 12 neighboring CpGs present on the EPIC array of the 45 MS-discordant MZ twin pairs.
Adjusted β-values are listed in sheet Tab2_A.
ID	CpG_ID	Beta_value	Chromosome	Start	End	Disease_Status
U-MS	cg17946588	0.389786	chr5	110062682	110062683	1
U-MS	cg27037608	0.408759	chr5	110062618	110062619	1
U-MS	cg06414816	0.523266	chr5	110062837	110062838	1
U-MS	cg19398821	0.400028	chr5	110062608	110062609	1
U-MS	cg25259944	0.424445	chr5	110062473	110062474	1
U-MS	cg17248924	0.426131	chr5	110062384	110062385	1
U-MS	cg11641395	0.406002	chr5	110062398	110062399	1
U-MS	cg06429214	0.264344	chr5	110062417	110062418	1
U-MS	cg23279021	0.294361	chr5	110062343	110062344	1
U-MS	cg22429640	0.490672	chr5	110062570	110062571	1
U-MS	cg10597099	0.442044	chr5	110062725	110062726	1
U-MS	cg26583412	0.445006	chr5	110062780	110062781	1
U-MS	cg19526166	0.456084	chr5	110062729	110062730	1
R-MS	cg06429214	0.38158	chr5	110062417	110062418	1
R-MS	cg19398821	0.578095	chr5	110062608	110062609	1
R-MS	cg22429640	0.628907	chr5	110062570	110062571	1
R-MS	cg17248924	0.496547	chr5	110062384	110062385	1
R-MS	cg27037608	0.528862	chr5	110062618	110062619	1
R-MS	cg25259944	0.601481	chr5	110062473	110062474	1
R-MS	cg23279021	0.315741	chr5	110062343	110062344	1
R-MS	cg19526166	0.625977	chr5	110062729	110062730	1
R-MS	cg11641395	0.540974	chr5	110062398	110062399	1
R-MS	cg06414816	0.600214	chr5	110062837	110062838	1
R-MS	cg17946588	0.521248	chr5	110062682	110062683	1
R-MS	cg10597099	0.651558	chr5	110062725	110062726	1
R-MS	cg26583412	0.57372	chr5	110062780	110062781	1
AE-H	cg19526166	0.539776	chr5	110062729	110062730	0
AE-H	cg06429214	0.286219	chr5	110062417	110062418	0
AE-H	cg17946588	0.489599	chr5	110062682	110062683	0
AE-H	cg25259944	0.438271	chr5	110062473	110062474	0
AE-H	cg27037608	0.522333	chr5	110062618	110062619	0
AE-H	cg23279021	0.309023	chr5	110062343	110062344	0
AE-H	cg17248924	0.477729	chr5	110062384	110062385	0
AE-H	cg22429640	0.483773	chr5	110062570	110062571	0
AE-H	cg19398821	0.481552	chr5	110062608	110062609	0
AE-H	cg10597099	0.548727	chr5	110062725	110062726	0
AE-H	cg26583412	0.493401	chr5	110062780	110062781	0
AE-H	cg06414816	0.525017	chr5	110062837	110062838	0
AE-H	cg11641395	0.420844	chr5	110062398	110062399	0
O-H	cg27037608	0.410111	chr5	110062618	110062619	0
O-H	cg17248924	0.360885	chr5	110062384	110062385	0
O-H	cg23279021	0.27369	chr5	110062343	110062344	0
O-H	cg06414816	0.495136	chr5	110062837	110062838	0
O-H	cg06429214	0.256436	chr5	110062417	110062418	0
O-H	cg19526166	0.409917	chr5	110062729	110062730	0
O-H	cg25259944	0.346707	chr5	110062473	110062474	0
O-H	cg22429640	0.465558	chr5	110062570	110062571	0
O-H	cg17946588	0.384716	chr5	110062682	110062683	0
O-H	cg10597099	0.396189	chr5	110062725	110062726	0
O-H	cg26583412	0.392084	chr5	110062780	110062781	0
O-H	cg19398821	0.395883	chr5	110062608	110062609	0
O-H	cg11641395	0.350279	chr5	110062398	110062399	0
O-MS	cg06429214	0.267056	chr5	110062417	110062418	1
O-MS	cg17248924	0.356303	chr5	110062384	110062385	1
O-MS	cg23279021	0.299626	chr5	110062343	110062344	1
O-MS	cg22429640	0.403283	chr5	110062570	110062571	1
O-MS	cg25259944	0.400004	chr5	110062473	110062474	1
O-MS	cg19398821	0.381919	chr5	110062608	110062609	1
O-MS	cg27037608	0.411914	chr5	110062618	110062619	1
O-MS	cg17946588	0.375035	chr5	110062682	110062683	1
O-MS	cg11641395	0.304842	chr5	110062398	110062399	1
O-MS	cg06414816	0.514933	chr5	110062837	110062838	1
O-MS	cg26583412	0.416371	chr5	110062780	110062781	1
O-MS	cg19526166	0.457876	chr5	110062729	110062730	1
O-MS	cg10597099	0.432635	chr5	110062725	110062726	1
Y-MS	cg19526166	0.555327	chr5	110062729	110062730	1
Y-MS	cg23279021	0.419699	chr5	110062343	110062344	1
Y-MS	cg17248924	0.541009	chr5	110062384	110062385	1
Y-MS	cg06429214	0.433435	chr5	110062417	110062418	1
Y-MS	cg19398821	0.611186	chr5	110062608	110062609	1
Y-MS	cg27037608	0.508478	chr5	110062618	110062619	1
Y-MS	cg26583412	0.63655	chr5	110062780	110062781	1
Y-MS	cg06414816	0.613068	chr5	110062837	110062838	1
Y-MS	cg22429640	0.589551	chr5	110062570	110062571	1
Y-MS	cg17946588	0.512413	chr5	110062682	110062683	1
Y-MS	cg25259944	0.530629	chr5	110062473	110062474	1
Y-MS	cg10597099	0.653745	chr5	110062725	110062726	1
Y-MS	cg11641395	0.550308	chr5	110062398	110062399	1
J-H	cg25259944	0.472267	chr5	110062473	110062474	0
J-H	cg27037608	0.505135	chr5	110062618	110062619	0
J-H	cg23279021	0.307995	chr5	110062343	110062344	0
J-H	cg17248924	0.461517	chr5	110062384	110062385	0
J-H	cg26583412	0.505443	chr5	110062780	110062781	0
J-H	cg19526166	0.553677	chr5	110062729	110062730	0
J-H	cg06414816	0.472739	chr5	110062837	110062838	0
J-H	cg19398821	0.536159	chr5	110062608	110062609	0
J-H	cg06429214	0.293881	chr5	110062417	110062418	0
J-H	cg10597099	0.606199	chr5	110062725	110062726	0
J-H	cg22429640	0.563066	chr5	110062570	110062571	0
J-H	cg11641395	0.438251	chr5	110062398	110062399	0
J-H	cg17946588	0.473327	chr5	110062682	110062683	0
AG-MS	cg27037608	0.501256	chr5	110062618	110062619	1
AG-MS	cg25259944	0.515278	chr5	110062473	110062474	1
AG-MS	cg17248924	0.430896	chr5	110062384	110062385	1
AG-MS	cg11641395	0.464884	chr5	110062398	110062399	1
AG-MS	cg06414816	0.500216	chr5	110062837	110062838	1
AG-MS	cg19526166	0.572853	chr5	110062729	110062730	1
AG-MS	cg26583412	0.510623	chr5	110062780	110062781	1
AG-MS	cg06429214	0.287844	chr5	110062417	110062418	1
AG-MS	cg23279021	0.341381	chr5	110062343	110062344	1
AG-MS	cg10597099	0.598209	chr5	110062725	110062726	1
AG-MS	cg19398821	0.527612	chr5	110062608	110062609	1
AG-MS	cg22429640	0.557528	chr5	110062570	110062571	1
AG-MS	cg17946588	0.468202	chr5	110062682	110062683	1
AE-MS	cg23279021	0.251988	chr5	110062343	110062344	1
AE-MS	cg19526166	0.498986	chr5	110062729	110062730	1
AE-MS	cg25259944	0.447127	chr5	110062473	110062474	1
AE-MS	cg17248924	0.387851	chr5	110062384	110062385	1
AE-MS	cg06429214	0.258643	chr5	110062417	110062418	1
AE-MS	cg26583412	0.492294	chr5	110062780	110062781	1
AE-MS	cg17946588	0.414703	chr5	110062682	110062683	1
AE-MS	cg11641395	0.474533	chr5	110062398	110062399	1
AE-MS	cg10597099	0.531644	chr5	110062725	110062726	1
AE-MS	cg19398821	0.542812	chr5	110062608	110062609	1
AE-MS	cg27037608	0.493151	chr5	110062618	110062619	1
AE-MS	cg22429640	0.531083	chr5	110062570	110062571	1
AE-MS	cg06414816	0.58504	chr5	110062837	110062838	1
G-H	cg23279021	0.323666	chr5	110062343	110062344	0
G-H	cg19526166	0.528114	chr5	110062729	110062730	0
G-H	cg27037608	0.460024	chr5	110062618	110062619	0
G-H	cg17248924	0.432603	chr5	110062384	110062385	0
G-H	cg11641395	0.368881	chr5	110062398	110062399	0
G-H	cg10597099	0.522723	chr5	110062725	110062726	0
G-H	cg26583412	0.490999	chr5	110062780	110062781	0
G-H	cg19398821	0.471064	chr5	110062608	110062609	0
G-H	cg17946588	0.425099	chr5	110062682	110062683	0
G-H	cg25259944	0.438132	chr5	110062473	110062474	0
G-H	cg22429640	0.529088	chr5	110062570	110062571	0
G-H	cg06429214	0.292331	chr5	110062417	110062418	0
G-H	cg06414816	0.525589	chr5	110062837	110062838	0
P-MS	cg19526166	0.661226	chr5	110062729	110062730	1
P-MS	cg06429214	0.48066	chr5	110062417	110062418	1
P-MS	cg25259944	0.558899	chr5	110062473	110062474	1
P-MS	cg27037608	0.566594	chr5	110062618	110062619	1
P-MS	cg22429640	0.609451	chr5	110062570	110062571	1
P-MS	cg11641395	0.508451	chr5	110062398	110062399	1
P-MS	cg23279021	0.441597	chr5	110062343	110062344	1
P-MS	cg10597099	0.691123	chr5	110062725	110062726	1
P-MS	cg26583412	0.645878	chr5	110062780	110062781	1
P-MS	cg17946588	0.587747	chr5	110062682	110062683	1
P-MS	cg17248924	0.602207	chr5	110062384	110062385	1
P-MS	cg19398821	0.610746	chr5	110062608	110062609	1
P-MS	cg06414816	0.613182	chr5	110062837	110062838	1
R-H	cg06429214	0.263652	chr5	110062417	110062418	0
R-H	cg19398821	0.638446	chr5	110062608	110062609	0
R-H	cg17946588	0.439242	chr5	110062682	110062683	0
R-H	cg19526166	0.572226	chr5	110062729	110062730	0
R-H	cg26583412	0.522106	chr5	110062780	110062781	0
R-H	cg27037608	0.512337	chr5	110062618	110062619	0
R-H	cg25259944	0.441356	chr5	110062473	110062474	0
R-H	cg17248924	0.453714	chr5	110062384	110062385	0
R-H	cg10597099	0.592763	chr5	110062725	110062726	0
R-H	cg23279021	0.265365	chr5	110062343	110062344	0
R-H	cg06414816	0.627185	chr5	110062837	110062838	0
R-H	cg22429640	0.567295	chr5	110062570	110062571	0
R-H	cg11641395	0.447519	chr5	110062398	110062399	0
AG-H	cg27037608	0.410951	chr5	110062618	110062619	0
AG-H	cg17248924	0.352183	chr5	110062384	110062385	0
AG-H	cg06429214	0.194177	chr5	110062417	110062418	0
AG-H	cg10597099	0.424742	chr5	110062725	110062726	0
AG-H	cg11641395	0.359759	chr5	110062398	110062399	0
AG-H	cg23279021	0.247396	chr5	110062343	110062344	0
AG-H	cg22429640	0.415106	chr5	110062570	110062571	0
AG-H	cg26583412	0.401227	chr5	110062780	110062781	0
AG-H	cg25259944	0.437961	chr5	110062473	110062474	0
AG-H	cg17946588	0.37315	chr5	110062682	110062683	0
AG-H	cg19526166	0.443888	chr5	110062729	110062730	0
AG-H	cg06414816	0.443767	chr5	110062837	110062838	0
AG-H	cg19398821	0.444719	chr5	110062608	110062609	0
U-H	cg25259944	0.359591	chr5	110062473	110062474	0
U-H	cg23279021	0.219707	chr5	110062343	110062344	0
U-H	cg17248924	0.367431	chr5	110062384	110062385	0
U-H	cg06414816	0.481404	chr5	110062837	110062838	0
U-H	cg06429214	0.189405	chr5	110062417	110062418	0
U-H	cg26583412	0.362576	chr5	110062780	110062781	0
U-H	cg17946588	0.343612	chr5	110062682	110062683	0
U-H	cg19398821	0.38825	chr5	110062608	110062609	0
U-H	cg11641395	0.32148	chr5	110062398	110062399	0
U-H	cg19526166	0.383528	chr5	110062729	110062730	0
U-H	cg22429640	0.435023	chr5	110062570	110062571	0
U-H	cg27037608	0.398671	chr5	110062618	110062619	0
U-H	cg10597099	0.400085	chr5	110062725	110062726	0
J-MS	cg27037608	0.504829	chr5	110062618	110062619	1
J-MS	cg23279021	0.223467	chr5	110062343	110062344	1
J-MS	cg25259944	0.449044	chr5	110062473	110062474	1
J-MS	cg26583412	0.544806	chr5	110062780	110062781	1
J-MS	cg22429640	0.571186	chr5	110062570	110062571	1
J-MS	cg19398821	0.490997	chr5	110062608	110062609	1
J-MS	cg19526166	0.534542	chr5	110062729	110062730	1
J-MS	cg06429214	0.213783	chr5	110062417	110062418	1
J-MS	cg10597099	0.560379	chr5	110062725	110062726	1
J-MS	cg06414816	0.5325	chr5	110062837	110062838	1
J-MS	cg17946588	0.453091	chr5	110062682	110062683	1
J-MS	cg11641395	0.432404	chr5	110062398	110062399	1
J-MS	cg17248924	0.42743	chr5	110062384	110062385	1
AB-H	cg19526166	0.42958	chr5	110062729	110062730	0
AB-H	cg23279021	0.297579	chr5	110062343	110062344	0
AB-H	cg17946588	0.400073	chr5	110062682	110062683	0
AB-H	cg22429640	0.47387	chr5	110062570	110062571	0
AB-H	cg19398821	0.369128	chr5	110062608	110062609	0
AB-H	cg27037608	0.41962	chr5	110062618	110062619	0
AB-H	cg06429214	0.28281	chr5	110062417	110062418	0
AB-H	cg26583412	0.421553	chr5	110062780	110062781	0
AB-H	cg06414816	0.465673	chr5	110062837	110062838	0
AB-H	cg25259944	0.39119	chr5	110062473	110062474	0
AB-H	cg17248924	0.356671	chr5	110062384	110062385	0
AB-H	cg11641395	0.35763	chr5	110062398	110062399	0
AB-H	cg10597099	0.485187	chr5	110062725	110062726	0
L-MS	cg25259944	0.471294	chr5	110062473	110062474	1
L-MS	cg26583412	0.612264	chr5	110062780	110062781	1
L-MS	cg19526166	0.631047	chr5	110062729	110062730	1
L-MS	cg23279021	0.362289	chr5	110062343	110062344	1
L-MS	cg17946588	0.54701	chr5	110062682	110062683	1
L-MS	cg17248924	0.509547	chr5	110062384	110062385	1
L-MS	cg10597099	0.649014	chr5	110062725	110062726	1
L-MS	cg06414816	0.61191	chr5	110062837	110062838	1
L-MS	cg27037608	0.552722	chr5	110062618	110062619	1
L-MS	cg06429214	0.358098	chr5	110062417	110062418	1
L-MS	cg19398821	0.599093	chr5	110062608	110062609	1
L-MS	cg11641395	0.467461	chr5	110062398	110062399	1
L-MS	cg22429640	0.592016	chr5	110062570	110062571	1
Q-MS	cg06429214	0.234556	chr5	110062417	110062418	1
Q-MS	cg19398821	0.426492	chr5	110062608	110062609	1
Q-MS	cg11641395	0.364779	chr5	110062398	110062399	1
Q-MS	cg22429640	0.491657	chr5	110062570	110062571	1
Q-MS	cg27037608	0.434708	chr5	110062618	110062619	1
Q-MS	cg17248924	0.42035	chr5	110062384	110062385	1
Q-MS	cg06414816	0.521334	chr5	110062837	110062838	1
Q-MS	cg25259944	0.430113	chr5	110062473	110062474	1
Q-MS	cg19526166	0.488954	chr5	110062729	110062730	1
Q-MS	cg10597099	0.442341	chr5	110062725	110062726	1
Q-MS	cg17946588	0.399672	chr5	110062682	110062683	1
Q-MS	cg26583412	0.475543	chr5	110062780	110062781	1
Q-MS	cg23279021	0.277352	chr5	110062343	110062344	1
AC-MS	cg23279021	0.29252	chr5	110062343	110062344	1
AC-MS	cg27037608	0.488158	chr5	110062618	110062619	1
AC-MS	cg22429640	0.51243	chr5	110062570	110062571	1
AC-MS	cg06429214	0.265644	chr5	110062417	110062418	1
AC-MS	cg19526166	0.552882	chr5	110062729	110062730	1
AC-MS	cg06414816	0.559799	chr5	110062837	110062838	1
AC-MS	cg26583412	0.526685	chr5	110062780	110062781	1
AC-MS	cg17248924	0.433945	chr5	110062384	110062385	1
AC-MS	cg10597099	0.553479	chr5	110062725	110062726	1
AC-MS	cg25259944	0.47389	chr5	110062473	110062474	1
AC-MS	cg19398821	0.481224	chr5	110062608	110062609	1
AC-MS	cg11641395	0.445989	chr5	110062398	110062399	1
AC-MS	cg17946588	0.478728	chr5	110062682	110062683	1
P-H	cg06429214	0.29752	chr5	110062417	110062418	0
P-H	cg27037608	0.532836	chr5	110062618	110062619	0
P-H	cg11641395	0.414047	chr5	110062398	110062399	0
P-H	cg23279021	0.320383	chr5	110062343	110062344	0
P-H	cg25259944	0.49876	chr5	110062473	110062474	0
P-H	cg19398821	0.533813	chr5	110062608	110062609	0
P-H	cg06414816	0.545907	chr5	110062837	110062838	0
P-H	cg17248924	0.479027	chr5	110062384	110062385	0
P-H	cg22429640	0.547954	chr5	110062570	110062571	0
P-H	cg26583412	0.547822	chr5	110062780	110062781	0
P-H	cg19526166	0.566743	chr5	110062729	110062730	0
P-H	cg17946588	0.4707	chr5	110062682	110062683	0
P-H	cg10597099	0.575502	chr5	110062725	110062726	0
AC-H	cg23279021	0.262241	chr5	110062343	110062344	0
AC-H	cg25259944	0.380847	chr5	110062473	110062474	0
AC-H	cg06414816	0.543361	chr5	110062837	110062838	0
AC-H	cg27037608	0.4512	chr5	110062618	110062619	0
AC-H	cg06429214	0.238746	chr5	110062417	110062418	0
AC-H	cg19526166	0.498186	chr5	110062729	110062730	0
AC-H	cg26583412	0.464977	chr5	110062780	110062781	0
AC-H	cg22429640	0.510701	chr5	110062570	110062571	0
AC-H	cg11641395	0.470473	chr5	110062398	110062399	0
AC-H	cg10597099	0.480592	chr5	110062725	110062726	0
AC-H	cg17248924	0.423929	chr5	110062384	110062385	0
AC-H	cg17946588	0.418261	chr5	110062682	110062683	0
AC-H	cg19398821	0.513064	chr5	110062608	110062609	0
G-MS	cg23279021	0.367113	chr5	110062343	110062344	1
G-MS	cg25259944	0.494987	chr5	110062473	110062474	1
G-MS	cg19398821	0.530432	chr5	110062608	110062609	1
G-MS	cg06429214	0.393785	chr5	110062417	110062418	1
G-MS	cg10597099	0.566546	chr5	110062725	110062726	1
G-MS	cg22429640	0.557747	chr5	110062570	110062571	1
G-MS	cg27037608	0.493314	chr5	110062618	110062619	1
G-MS	cg11641395	0.404857	chr5	110062398	110062399	1
G-MS	cg17946588	0.454471	chr5	110062682	110062683	1
G-MS	cg26583412	0.524619	chr5	110062780	110062781	1
G-MS	cg17248924	0.489238	chr5	110062384	110062385	1
G-MS	cg06414816	0.527612	chr5	110062837	110062838	1
G-MS	cg19526166	0.552567	chr5	110062729	110062730	1
L-H	cg26583412	0.551663	chr5	110062780	110062781	0
L-H	cg25259944	0.528296	chr5	110062473	110062474	0
L-H	cg06429214	0.399166	chr5	110062417	110062418	0
L-H	cg17248924	0.558774	chr5	110062384	110062385	0
L-H	cg22429640	0.480881	chr5	110062570	110062571	0
L-H	cg17946588	0.508316	chr5	110062682	110062683	0
L-H	cg27037608	0.498174	chr5	110062618	110062619	0
L-H	cg11641395	0.451256	chr5	110062398	110062399	0
L-H	cg19526166	0.594993	chr5	110062729	110062730	0
L-H	cg23279021	0.369084	chr5	110062343	110062344	0
L-H	cg10597099	0.594351	chr5	110062725	110062726	0
L-H	cg19398821	0.474594	chr5	110062608	110062609	0
L-H	cg06414816	0.505893	chr5	110062837	110062838	0
Q-H	cg27037608	0.444355	chr5	110062618	110062619	0
Q-H	cg19398821	0.485706	chr5	110062608	110062609	0
Q-H	cg06429214	0.30037	chr5	110062417	110062418	0
Q-H	cg17248924	0.444528	chr5	110062384	110062385	0
Q-H	cg25259944	0.472274	chr5	110062473	110062474	0
Q-H	cg26583412	0.463614	chr5	110062780	110062781	0
Q-H	cg19526166	0.503608	chr5	110062729	110062730	0
Q-H	cg11641395	0.398998	chr5	110062398	110062399	0
Q-H	cg06414816	0.57963	chr5	110062837	110062838	0
Q-H	cg23279021	0.297708	chr5	110062343	110062344	0
Q-H	cg10597099	0.481546	chr5	110062725	110062726	0
Q-H	cg17946588	0.427712	chr5	110062682	110062683	0
Q-H	cg22429640	0.520186	chr5	110062570	110062571	0
AB-MS	cg06429214	0.378944	chr5	110062417	110062418	1
AB-MS	cg19526166	0.596957	chr5	110062729	110062730	1
AB-MS	cg26583412	0.49915	chr5	110062780	110062781	1
AB-MS	cg17946588	0.47931	chr5	110062682	110062683	1
AB-MS	cg23279021	0.391003	chr5	110062343	110062344	1
AB-MS	cg17248924	0.528583	chr5	110062384	110062385	1
AB-MS	cg10597099	0.568285	chr5	110062725	110062726	1
AB-MS	cg22429640	0.536436	chr5	110062570	110062571	1
AB-MS	cg19398821	0.511054	chr5	110062608	110062609	1
AB-MS	cg27037608	0.492504	chr5	110062618	110062619	1
AB-MS	cg25259944	0.495864	chr5	110062473	110062474	1
AB-MS	cg06414816	0.567344	chr5	110062837	110062838	1
AB-MS	cg11641395	0.424016	chr5	110062398	110062399	1
Y-H	cg23279021	0.388529	chr5	110062343	110062344	0
Y-H	cg27037608	0.506204	chr5	110062618	110062619	0
Y-H	cg22429640	0.591595	chr5	110062570	110062571	0
Y-H	cg19398821	0.553913	chr5	110062608	110062609	0
Y-H	cg06429214	0.372137	chr5	110062417	110062418	0
Y-H	cg19526166	0.530375	chr5	110062729	110062730	0
Y-H	cg25259944	0.486065	chr5	110062473	110062474	0
Y-H	cg17248924	0.571272	chr5	110062384	110062385	0
Y-H	cg10597099	0.628407	chr5	110062725	110062726	0
Y-H	cg26583412	0.568963	chr5	110062780	110062781	0
Y-H	cg17946588	0.542293	chr5	110062682	110062683	0
Y-H	cg11641395	0.541027	chr5	110062398	110062399	0
Y-H	cg06414816	0.566843	chr5	110062837	110062838	0
S-MS	cg25259944	0.452383	chr5	110062473	110062474	1
S-MS	cg06429214	0.225611	chr5	110062417	110062418	1
S-MS	cg06414816	0.543493	chr5	110062837	110062838	1
S-MS	cg27037608	0.450138	chr5	110062618	110062619	1
S-MS	cg22429640	0.476436	chr5	110062570	110062571	1
S-MS	cg26583412	0.486557	chr5	110062780	110062781	1
S-MS	cg23279021	0.275825	chr5	110062343	110062344	1
S-MS	cg17248924	0.402964	chr5	110062384	110062385	1
S-MS	cg10597099	0.520496	chr5	110062725	110062726	1
S-MS	cg19526166	0.4526	chr5	110062729	110062730	1
S-MS	cg11641395	0.382179	chr5	110062398	110062399	1
S-MS	cg17946588	0.392987	chr5	110062682	110062683	1
S-MS	cg19398821	0.444669	chr5	110062608	110062609	1
E-MS	cg11641395	0.326505	chr5	110062398	110062399	1
E-MS	cg06429214	0.20602	chr5	110062417	110062418	1
E-MS	cg17248924	0.337568	chr5	110062384	110062385	1
E-MS	cg06414816	0.393259	chr5	110062837	110062838	1
E-MS	cg27037608	0.373207	chr5	110062618	110062619	1
E-MS	cg19398821	0.310072	chr5	110062608	110062609	1
E-MS	cg23279021	0.205804	chr5	110062343	110062344	1
E-MS	cg26583412	0.350094	chr5	110062780	110062781	1
E-MS	cg22429640	0.38511	chr5	110062570	110062571	1
E-MS	cg17946588	0.341893	chr5	110062682	110062683	1
E-MS	cg19526166	0.36023	chr5	110062729	110062730	1
E-MS	cg10597099	0.367207	chr5	110062725	110062726	1
E-MS	cg25259944	0.326666	chr5	110062473	110062474	1
E-H	cg19526166	0.306251	chr5	110062729	110062730	0
E-H	cg26583412	0.309972	chr5	110062780	110062781	0
E-H	cg10597099	0.291986	chr5	110062725	110062726	0
E-H	cg06429214	0.204419	chr5	110062417	110062418	0
E-H	cg23279021	0.182996	chr5	110062343	110062344	0
E-H	cg22429640	0.351882	chr5	110062570	110062571	0
E-H	cg06414816	0.349599	chr5	110062837	110062838	0
E-H	cg25259944	0.325508	chr5	110062473	110062474	0
E-H	cg17946588	0.304736	chr5	110062682	110062683	0
E-H	cg27037608	0.38018	chr5	110062618	110062619	0
E-H	cg11641395	0.33637	chr5	110062398	110062399	0
E-H	cg19398821	0.307615	chr5	110062608	110062609	0
E-H	cg17248924	0.333103	chr5	110062384	110062385	0
S-H	cg25259944	0.36866	chr5	110062473	110062474	0
S-H	cg06429214	0.207026	chr5	110062417	110062418	0
S-H	cg23279021	0.246777	chr5	110062343	110062344	0
S-H	cg17946588	0.392122	chr5	110062682	110062683	0
S-H	cg10597099	0.484683	chr5	110062725	110062726	0
S-H	cg22429640	0.456823	chr5	110062570	110062571	0
S-H	cg11641395	0.350543	chr5	110062398	110062399	0
S-H	cg19526166	0.418485	chr5	110062729	110062730	0
S-H	cg17248924	0.319323	chr5	110062384	110062385	0
S-H	cg27037608	0.412287	chr5	110062618	110062619	0
S-H	cg26583412	0.417796	chr5	110062780	110062781	0
S-H	cg06414816	0.480748	chr5	110062837	110062838	0
S-H	cg19398821	0.423081	chr5	110062608	110062609	0
AF-MS	cg23279021	0.271982	chr5	110062343	110062344	1
AF-MS	cg06429214	0.293452	chr5	110062417	110062418	1
AF-MS	cg27037608	0.442379	chr5	110062618	110062619	1
AF-MS	cg22429640	0.588899	chr5	110062570	110062571	1
AF-MS	cg19398821	0.515441	chr5	110062608	110062609	1
AF-MS	cg25259944	0.482303	chr5	110062473	110062474	1
AF-MS	cg17248924	0.426924	chr5	110062384	110062385	1
AF-MS	cg06414816	0.538758	chr5	110062837	110062838	1
AF-MS	cg17946588	0.423569	chr5	110062682	110062683	1
AF-MS	cg19526166	0.458603	chr5	110062729	110062730	1
AF-MS	cg26583412	0.479259	chr5	110062780	110062781	1
AF-MS	cg11641395	0.447477	chr5	110062398	110062399	1
AF-MS	cg10597099	0.467231	chr5	110062725	110062726	1
AJ-MS	cg06429214	0.4609	chr5	110062417	110062418	1
AJ-MS	cg23279021	0.45182	chr5	110062343	110062344	1
AJ-MS	cg11641395	0.480055	chr5	110062398	110062399	1
AJ-MS	cg27037608	0.585139	chr5	110062618	110062619	1
AJ-MS	cg17248924	0.602887	chr5	110062384	110062385	1
AJ-MS	cg19398821	0.680336	chr5	110062608	110062609	1
AJ-MS	cg19526166	0.643524	chr5	110062729	110062730	1
AJ-MS	cg26583412	0.683188	chr5	110062780	110062781	1
AJ-MS	cg17946588	0.565954	chr5	110062682	110062683	1
AJ-MS	cg22429640	0.626723	chr5	110062570	110062571	1
AJ-MS	cg10597099	0.732605	chr5	110062725	110062726	1
AJ-MS	cg25259944	0.584765	chr5	110062473	110062474	1
AJ-MS	cg06414816	0.563251	chr5	110062837	110062838	1
AH-MS	cg26583412	0.444144	chr5	110062780	110062781	1
AH-MS	cg19526166	0.472145	chr5	110062729	110062730	1
AH-MS	cg27037608	0.405816	chr5	110062618	110062619	1
AH-MS	cg10597099	0.429271	chr5	110062725	110062726	1
AH-MS	cg06429214	0.243141	chr5	110062417	110062418	1
AH-MS	cg23279021	0.256119	chr5	110062343	110062344	1
AH-MS	cg17946588	0.388527	chr5	110062682	110062683	1
AH-MS	cg22429640	0.422913	chr5	110062570	110062571	1
AH-MS	cg19398821	0.416486	chr5	110062608	110062609	1
AH-MS	cg25259944	0.474492	chr5	110062473	110062474	1
AH-MS	cg11641395	0.368347	chr5	110062398	110062399	1
AH-MS	cg06414816	0.543553	chr5	110062837	110062838	1
AH-MS	cg17248924	0.361373	chr5	110062384	110062385	1
I-H	cg27037608	0.494553	chr5	110062618	110062619	0
I-H	cg06429214	0.270471	chr5	110062417	110062418	0
I-H	cg25259944	0.410584	chr5	110062473	110062474	0
I-H	cg06414816	0.499718	chr5	110062837	110062838	0
I-H	cg17946588	0.483308	chr5	110062682	110062683	0
I-H	cg23279021	0.309071	chr5	110062343	110062344	0
I-H	cg19526166	0.544545	chr5	110062729	110062730	0
I-H	cg26583412	0.503912	chr5	110062780	110062781	0
I-H	cg22429640	0.508005	chr5	110062570	110062571	0
I-H	cg19398821	0.498575	chr5	110062608	110062609	0
I-H	cg10597099	0.572118	chr5	110062725	110062726	0
I-H	cg11641395	0.457974	chr5	110062398	110062399	0
I-H	cg17248924	0.466825	chr5	110062384	110062385	0
Z-H	cg26583412	0.595275	chr5	110062780	110062781	0
Z-H	cg11641395	0.530939	chr5	110062398	110062399	0
Z-H	cg23279021	0.399592	chr5	110062343	110062344	0
Z-H	cg19526166	0.56916	chr5	110062729	110062730	0
Z-H	cg27037608	0.527292	chr5	110062618	110062619	0
Z-H	cg25259944	0.553866	chr5	110062473	110062474	0
Z-H	cg10597099	0.653473	chr5	110062725	110062726	0
Z-H	cg22429640	0.61788	chr5	110062570	110062571	0
Z-H	cg19398821	0.579197	chr5	110062608	110062609	0
Z-H	cg06429214	0.435548	chr5	110062417	110062418	0
Z-H	cg17248924	0.582217	chr5	110062384	110062385	0
Z-H	cg17946588	0.481165	chr5	110062682	110062683	0
Z-H	cg06414816	0.582494	chr5	110062837	110062838	0
Z-MS	cg23279021	0.415949	chr5	110062343	110062344	1
Z-MS	cg10597099	0.631866	chr5	110062725	110062726	1
Z-MS	cg27037608	0.539558	chr5	110062618	110062619	1
Z-MS	cg17248924	0.56794	chr5	110062384	110062385	1
Z-MS	cg06429214	0.410856	chr5	110062417	110062418	1
Z-MS	cg25259944	0.610889	chr5	110062473	110062474	1
Z-MS	cg26583412	0.625005	chr5	110062780	110062781	1
Z-MS	cg22429640	0.622896	chr5	110062570	110062571	1
Z-MS	cg11641395	0.491521	chr5	110062398	110062399	1
Z-MS	cg19526166	0.580362	chr5	110062729	110062730	1
Z-MS	cg17946588	0.543079	chr5	110062682	110062683	1
Z-MS	cg19398821	0.599145	chr5	110062608	110062609	1
Z-MS	cg06414816	0.629671	chr5	110062837	110062838	1
AJ-H	cg06429214	0.373671	chr5	110062417	110062418	0
AJ-H	cg22429640	0.613531	chr5	110062570	110062571	0
AJ-H	cg10597099	0.683395	chr5	110062725	110062726	0
AJ-H	cg27037608	0.578492	chr5	110062618	110062619	0
AJ-H	cg17946588	0.547201	chr5	110062682	110062683	0
AJ-H	cg17248924	0.548673	chr5	110062384	110062385	0
AJ-H	cg19398821	0.621571	chr5	110062608	110062609	0
AJ-H	cg19526166	0.624709	chr5	110062729	110062730	0
AJ-H	cg25259944	0.563574	chr5	110062473	110062474	0
AJ-H	cg11641395	0.528562	chr5	110062398	110062399	0
AJ-H	cg06414816	0.599465	chr5	110062837	110062838	0
AJ-H	cg23279021	0.396564	chr5	110062343	110062344	0
AJ-H	cg26583412	0.617543	chr5	110062780	110062781	0
I-MS	cg27037608	0.469901	chr5	110062618	110062619	1
I-MS	cg06429214	0.249791	chr5	110062417	110062418	1
I-MS	cg19398821	0.499516	chr5	110062608	110062609	1
I-MS	cg17248924	0.469335	chr5	110062384	110062385	1
I-MS	cg25259944	0.436969	chr5	110062473	110062474	1
I-MS	cg23279021	0.309472	chr5	110062343	110062344	1
I-MS	cg06414816	0.529775	chr5	110062837	110062838	1
I-MS	cg22429640	0.445085	chr5	110062570	110062571	1
I-MS	cg17946588	0.41818	chr5	110062682	110062683	1
I-MS	cg19526166	0.458856	chr5	110062729	110062730	1
I-MS	cg26583412	0.500346	chr5	110062780	110062781	1
I-MS	cg11641395	0.471805	chr5	110062398	110062399	1
I-MS	cg10597099	0.497445	chr5	110062725	110062726	1
AH-H	cg06429214	0.174864	chr5	110062417	110062418	0
AH-H	cg22429640	0.508708	chr5	110062570	110062571	0
AH-H	cg26583412	0.348492	chr5	110062780	110062781	0
AH-H	cg11641395	0.360525	chr5	110062398	110062399	0
AH-H	cg19398821	0.419788	chr5	110062608	110062609	0
AH-H	cg23279021	0.179052	chr5	110062343	110062344	0
AH-H	cg25259944	0.392331	chr5	110062473	110062474	0
AH-H	cg17248924	0.333419	chr5	110062384	110062385	0
AH-H	cg19526166	0.404568	chr5	110062729	110062730	0
AH-H	cg27037608	0.39786	chr5	110062618	110062619	0
AH-H	cg06414816	0.488899	chr5	110062837	110062838	0
AH-H	cg10597099	0.360931	chr5	110062725	110062726	0
AH-H	cg17946588	0.314537	chr5	110062682	110062683	0
AL-MS	cg19526166	0.52335	chr5	110062729	110062730	1
AL-MS	cg27037608	0.443459	chr5	110062618	110062619	1
AL-MS	cg23279021	0.35072	chr5	110062343	110062344	1
AL-MS	cg06414816	0.545791	chr5	110062837	110062838	1
AL-MS	cg06429214	0.288287	chr5	110062417	110062418	1
AL-MS	cg26583412	0.436032	chr5	110062780	110062781	1
AL-MS	cg17946588	0.42299	chr5	110062682	110062683	1
AL-MS	cg22429640	0.510922	chr5	110062570	110062571	1
AL-MS	cg17248924	0.447304	chr5	110062384	110062385	1
AL-MS	cg11641395	0.399645	chr5	110062398	110062399	1
AL-MS	cg25259944	0.460516	chr5	110062473	110062474	1
AL-MS	cg19398821	0.437792	chr5	110062608	110062609	1
AL-MS	cg10597099	0.491884	chr5	110062725	110062726	1
AL-H	cg17248924	0.487617	chr5	110062384	110062385	0
AL-H	cg06429214	0.304262	chr5	110062417	110062418	0
AL-H	cg25259944	0.462897	chr5	110062473	110062474	0
AL-H	cg23279021	0.333827	chr5	110062343	110062344	0
AL-H	cg19526166	0.501439	chr5	110062729	110062730	0
AL-H	cg11641395	0.382556	chr5	110062398	110062399	0
AL-H	cg06414816	0.499115	chr5	110062837	110062838	0
AL-H	cg17946588	0.451314	chr5	110062682	110062683	0
AL-H	cg22429640	0.528277	chr5	110062570	110062571	0
AL-H	cg26583412	0.423218	chr5	110062780	110062781	0
AL-H	cg27037608	0.450427	chr5	110062618	110062619	0
AL-H	cg19398821	0.488686	chr5	110062608	110062609	0
AL-H	cg10597099	0.474972	chr5	110062725	110062726	0
AF-H	cg06429214	0.307963	chr5	110062417	110062418	0
AF-H	cg27037608	0.490807	chr5	110062618	110062619	0
AF-H	cg19398821	0.513769	chr5	110062608	110062609	0
AF-H	cg06414816	0.487441	chr5	110062837	110062838	0
AF-H	cg11641395	0.488161	chr5	110062398	110062399	0
AF-H	cg17248924	0.497863	chr5	110062384	110062385	0
AF-H	cg26583412	0.544398	chr5	110062780	110062781	0
AF-H	cg17946588	0.483568	chr5	110062682	110062683	0
AF-H	cg22429640	0.592602	chr5	110062570	110062571	0
AF-H	cg19526166	0.559272	chr5	110062729	110062730	0
AF-H	cg23279021	0.334458	chr5	110062343	110062344	0
AF-H	cg10597099	0.604106	chr5	110062725	110062726	0
AF-H	cg25259944	0.535831	chr5	110062473	110062474	0
AW-H	cg23279021	0.404938	chr5	110062343	110062344	0
AW-H	cg22429640	0.636451	chr5	110062570	110062571	0
AW-H	cg27037608	0.551505	chr5	110062618	110062619	0
AW-H	cg25259944	0.578989	chr5	110062473	110062474	0
AW-H	cg19398821	0.619539	chr5	110062608	110062609	0
AW-H	cg06429214	0.424521	chr5	110062417	110062418	0
AW-H	cg26583412	0.653492	chr5	110062780	110062781	0
AW-H	cg19526166	0.613321	chr5	110062729	110062730	0
AW-H	cg17248924	0.588034	chr5	110062384	110062385	0
AW-H	cg17946588	0.578455	chr5	110062682	110062683	0
AW-H	cg10597099	0.697646	chr5	110062725	110062726	0
AW-H	cg06414816	0.624835	chr5	110062837	110062838	0
AW-H	cg11641395	0.577641	chr5	110062398	110062399	0
AV-H	cg06429214	0.173768	chr5	110062417	110062418	0
AV-H	cg19526166	0.342209	chr5	110062729	110062730	0
AV-H	cg17248924	0.312205	chr5	110062384	110062385	0
AV-H	cg11641395	0.362124	chr5	110062398	110062399	0
AV-H	cg25259944	0.398142	chr5	110062473	110062474	0
AV-H	cg27037608	0.395291	chr5	110062618	110062619	0
AV-H	cg23279021	0.189341	chr5	110062343	110062344	0
AV-H	cg06414816	0.432231	chr5	110062837	110062838	0
AV-H	cg17946588	0.309541	chr5	110062682	110062683	0
AV-H	cg26583412	0.396146	chr5	110062780	110062781	0
AV-H	cg19398821	0.412728	chr5	110062608	110062609	0
AV-H	cg10597099	0.432363	chr5	110062725	110062726	0
AV-H	cg22429640	0.437772	chr5	110062570	110062571	0
AN-MS	cg06429214	0.213189	chr5	110062417	110062418	1
AN-MS	cg25259944	0.384534	chr5	110062473	110062474	1
AN-MS	cg11641395	0.350229	chr5	110062398	110062399	1
AN-MS	cg17248924	0.372108	chr5	110062384	110062385	1
AN-MS	cg27037608	0.45389	chr5	110062618	110062619	1
AN-MS	cg26583412	0.38336	chr5	110062780	110062781	1
AN-MS	cg23279021	0.215091	chr5	110062343	110062344	1
AN-MS	cg19398821	0.451822	chr5	110062608	110062609	1
AN-MS	cg17946588	0.348513	chr5	110062682	110062683	1
AN-MS	cg06414816	0.429163	chr5	110062837	110062838	1
AN-MS	cg19526166	0.466584	chr5	110062729	110062730	1
AN-MS	cg22429640	0.477555	chr5	110062570	110062571	1
AN-MS	cg10597099	0.464534	chr5	110062725	110062726	1
AU-MS	cg25259944	0.56234	chr5	110062473	110062474	1
AU-MS	cg19526166	0.630222	chr5	110062729	110062730	1
AU-MS	cg27037608	0.557082	chr5	110062618	110062619	1
AU-MS	cg06429214	0.415191	chr5	110062417	110062418	1
AU-MS	cg10597099	0.646928	chr5	110062725	110062726	1
AU-MS	cg19398821	0.588817	chr5	110062608	110062609	1
AU-MS	cg23279021	0.375423	chr5	110062343	110062344	1
AU-MS	cg11641395	0.499397	chr5	110062398	110062399	1
AU-MS	cg17248924	0.542737	chr5	110062384	110062385	1
AU-MS	cg26583412	0.590426	chr5	110062780	110062781	1
AU-MS	cg06414816	0.57734	chr5	110062837	110062838	1
AU-MS	cg22429640	0.582468	chr5	110062570	110062571	1
AU-MS	cg17946588	0.516431	chr5	110062682	110062683	1
AU-H	cg26583412	0.569809	chr5	110062780	110062781	0
AU-H	cg19526166	0.566835	chr5	110062729	110062730	0
AU-H	cg25259944	0.567132	chr5	110062473	110062474	0
AU-H	cg23279021	0.378177	chr5	110062343	110062344	0
AU-H	cg06429214	0.389726	chr5	110062417	110062418	0
AU-H	cg10597099	0.653512	chr5	110062725	110062726	0
AU-H	cg11641395	0.475776	chr5	110062398	110062399	0
AU-H	cg19398821	0.582167	chr5	110062608	110062609	0
AU-H	cg27037608	0.474481	chr5	110062618	110062619	0
AU-H	cg17248924	0.585203	chr5	110062384	110062385	0
AU-H	cg17946588	0.546808	chr5	110062682	110062683	0
AU-H	cg06414816	0.558461	chr5	110062837	110062838	0
AU-H	cg22429640	0.65068	chr5	110062570	110062571	0
AN-H	cg23279021	0.269785	chr5	110062343	110062344	0
AN-H	cg19398821	0.374573	chr5	110062608	110062609	0
AN-H	cg26583412	0.357353	chr5	110062780	110062781	0
AN-H	cg25259944	0.361506	chr5	110062473	110062474	0
AN-H	cg17248924	0.31538	chr5	110062384	110062385	0
AN-H	cg06429214	0.263045	chr5	110062417	110062418	0
AN-H	cg06414816	0.491029	chr5	110062837	110062838	0
AN-H	cg19526166	0.329239	chr5	110062729	110062730	0
AN-H	cg27037608	0.361648	chr5	110062618	110062619	0
AN-H	cg22429640	0.427656	chr5	110062570	110062571	0
AN-H	cg17946588	0.338952	chr5	110062682	110062683	0
AN-H	cg10597099	0.370997	chr5	110062725	110062726	0
AN-H	cg11641395	0.33212	chr5	110062398	110062399	0
AP-H	cg06429214	0.268311	chr5	110062417	110062418	0
AP-H	cg11641395	0.372556	chr5	110062398	110062399	0
AP-H	cg17248924	0.433188	chr5	110062384	110062385	0
AP-H	cg23279021	0.347124	chr5	110062343	110062344	0
AP-H	cg19526166	0.519388	chr5	110062729	110062730	0
AP-H	cg25259944	0.466543	chr5	110062473	110062474	0
AP-H	cg22429640	0.512099	chr5	110062570	110062571	0
AP-H	cg19398821	0.456861	chr5	110062608	110062609	0
AP-H	cg17946588	0.454654	chr5	110062682	110062683	0
AP-H	cg27037608	0.4316	chr5	110062618	110062619	0
AP-H	cg06414816	0.576642	chr5	110062837	110062838	0
AP-H	cg26583412	0.490403	chr5	110062780	110062781	0
AP-H	cg10597099	0.500375	chr5	110062725	110062726	0
AW-MS	cg06429214	0.40705	chr5	110062417	110062418	1
AW-MS	cg19526166	0.590202	chr5	110062729	110062730	1
AW-MS	cg23279021	0.384666	chr5	110062343	110062344	1
AW-MS	cg27037608	0.568097	chr5	110062618	110062619	1
AW-MS	cg11641395	0.528811	chr5	110062398	110062399	1
AW-MS	cg26583412	0.634969	chr5	110062780	110062781	1
AW-MS	cg22429640	0.595274	chr5	110062570	110062571	1
AW-MS	cg19398821	0.608267	chr5	110062608	110062609	1
AW-MS	cg17248924	0.558544	chr5	110062384	110062385	1
AW-MS	cg25259944	0.585218	chr5	110062473	110062474	1
AW-MS	cg06414816	0.5712	chr5	110062837	110062838	1
AW-MS	cg17946588	0.564417	chr5	110062682	110062683	1
AW-MS	cg10597099	0.618657	chr5	110062725	110062726	1
AP-MS	cg19526166	0.526163	chr5	110062729	110062730	1
AP-MS	cg19398821	0.502817	chr5	110062608	110062609	1
AP-MS	cg17248924	0.443881	chr5	110062384	110062385	1
AP-MS	cg06429214	0.297853	chr5	110062417	110062418	1
AP-MS	cg25259944	0.49223	chr5	110062473	110062474	1
AP-MS	cg27037608	0.463627	chr5	110062618	110062619	1
AP-MS	cg17946588	0.435108	chr5	110062682	110062683	1
AP-MS	cg11641395	0.381081	chr5	110062398	110062399	1
AP-MS	cg10597099	0.521334	chr5	110062725	110062726	1
AP-MS	cg23279021	0.326222	chr5	110062343	110062344	1
AP-MS	cg06414816	0.589971	chr5	110062837	110062838	1
AP-MS	cg26583412	0.47949	chr5	110062780	110062781	1
AP-MS	cg22429640	0.53934	chr5	110062570	110062571	1
AV-MS	cg26583412	0.436254	chr5	110062780	110062781	1
AV-MS	cg19526166	0.456505	chr5	110062729	110062730	1
AV-MS	cg06429214	0.191768	chr5	110062417	110062418	1
AV-MS	cg19398821	0.432902	chr5	110062608	110062609	1
AV-MS	cg27037608	0.395851	chr5	110062618	110062619	1
AV-MS	cg17248924	0.346974	chr5	110062384	110062385	1
AV-MS	cg11641395	0.401594	chr5	110062398	110062399	1
AV-MS	cg06414816	0.518008	chr5	110062837	110062838	1
AV-MS	cg25259944	0.344102	chr5	110062473	110062474	1
AV-MS	cg23279021	0.251133	chr5	110062343	110062344	1
AV-MS	cg17946588	0.36505	chr5	110062682	110062683	1
AV-MS	cg10597099	0.407087	chr5	110062725	110062726	1
AV-MS	cg22429640	0.470066	chr5	110062570	110062571	1
AY-MS	cg23279021	0.264075	chr5	110062343	110062344	1
AY-MS	cg10597099	0.523119	chr5	110062725	110062726	1
AY-MS	cg27037608	0.500331	chr5	110062618	110062619	1
AY-MS	cg17946588	0.464955	chr5	110062682	110062683	1
AY-MS	cg25259944	0.473121	chr5	110062473	110062474	1
AY-MS	cg19398821	0.488095	chr5	110062608	110062609	1
AY-MS	cg17248924	0.383922	chr5	110062384	110062385	1
AY-MS	cg06429214	0.268726	chr5	110062417	110062418	1
AY-MS	cg19526166	0.451457	chr5	110062729	110062730	1
AY-MS	cg26583412	0.584237	chr5	110062780	110062781	1
AY-MS	cg22429640	0.560448	chr5	110062570	110062571	1
AY-MS	cg11641395	0.41366	chr5	110062398	110062399	1
AY-MS	cg06414816	0.511512	chr5	110062837	110062838	1
AY-H	cg11641395	0.43416	chr5	110062398	110062399	0
AY-H	cg23279021	0.251971	chr5	110062343	110062344	0
AY-H	cg26583412	0.486272	chr5	110062780	110062781	0
AY-H	cg17248924	0.447923	chr5	110062384	110062385	0
AY-H	cg25259944	0.398489	chr5	110062473	110062474	0
AY-H	cg19526166	0.531541	chr5	110062729	110062730	0
AY-H	cg22429640	0.517211	chr5	110062570	110062571	0
AY-H	cg27037608	0.46989	chr5	110062618	110062619	0
AY-H	cg06429214	0.271559	chr5	110062417	110062418	0
AY-H	cg10597099	0.570943	chr5	110062725	110062726	0
AY-H	cg19398821	0.396261	chr5	110062608	110062609	0
AY-H	cg17946588	0.433157	chr5	110062682	110062683	0
AY-H	cg06414816	0.553574	chr5	110062837	110062838	0
BA-MS	cg26583412	0.369395	chr5	110062780	110062781	1
BA-MS	cg19398821	0.374434	chr5	110062608	110062609	1
BA-MS	cg19526166	0.35611	chr5	110062729	110062730	1
BA-MS	cg22429640	0.449831	chr5	110062570	110062571	1
BA-MS	cg25259944	0.385334	chr5	110062473	110062474	1
BA-MS	cg17946588	0.341467	chr5	110062682	110062683	1
BA-MS	cg23279021	0.181548	chr5	110062343	110062344	1
BA-MS	cg27037608	0.384968	chr5	110062618	110062619	1
BA-MS	cg06414816	0.461772	chr5	110062837	110062838	1
BA-MS	cg10597099	0.382526	chr5	110062725	110062726	1
BA-MS	cg06429214	0.172223	chr5	110062417	110062418	1
BA-MS	cg17248924	0.289224	chr5	110062384	110062385	1
BA-MS	cg11641395	0.347308	chr5	110062398	110062399	1
BA-H	cg17946588	0.258209	chr5	110062682	110062683	0
BA-H	cg06429214	0.0938383	chr5	110062417	110062418	0
BA-H	cg11641395	0.256566	chr5	110062398	110062399	0
BA-H	cg25259944	0.268423	chr5	110062473	110062474	0
BA-H	cg27037608	0.308159	chr5	110062618	110062619	0
BA-H	cg17248924	0.21607	chr5	110062384	110062385	0
BA-H	cg06414816	0.435478	chr5	110062837	110062838	0
BA-H	cg19398821	0.358897	chr5	110062608	110062609	0
BA-H	cg22429640	0.327018	chr5	110062570	110062571	0
BA-H	cg23279021	0.0800012	chr5	110062343	110062344	0
BA-H	cg26583412	0.233219	chr5	110062780	110062781	0
BA-H	cg10597099	0.219053	chr5	110062725	110062726	0
BA-H	cg19526166	0.307838	chr5	110062729	110062730	0
BD-MS	cg26583412	0.550784	chr5	110062780	110062781	1
BD-MS	cg27037608	0.491213	chr5	110062618	110062619	1
BD-MS	cg06414816	0.587672	chr5	110062837	110062838	1
BD-MS	cg19526166	0.553316	chr5	110062729	110062730	1
BD-MS	cg19398821	0.584232	chr5	110062608	110062609	1
BD-MS	cg06429214	0.352533	chr5	110062417	110062418	1
BD-MS	cg10597099	0.585676	chr5	110062725	110062726	1
BD-MS	cg22429640	0.596611	chr5	110062570	110062571	1
BD-MS	cg11641395	0.484722	chr5	110062398	110062399	1
BD-MS	cg17946588	0.535132	chr5	110062682	110062683	1
BD-MS	cg17248924	0.515886	chr5	110062384	110062385	1
BD-MS	cg25259944	0.517266	chr5	110062473	110062474	1
BD-MS	cg23279021	0.365668	chr5	110062343	110062344	1
BD-H	cg06414816	0.610841	chr5	110062837	110062838	0
BD-H	cg27037608	0.529766	chr5	110062618	110062619	0
BD-H	cg19398821	0.604254	chr5	110062608	110062609	0
BD-H	cg26583412	0.588442	chr5	110062780	110062781	0
BD-H	cg22429640	0.633445	chr5	110062570	110062571	0
BD-H	cg11641395	0.520568	chr5	110062398	110062399	0
BD-H	cg23279021	0.385439	chr5	110062343	110062344	0
BD-H	cg19526166	0.617392	chr5	110062729	110062730	0
BD-H	cg17248924	0.551239	chr5	110062384	110062385	0
BD-H	cg06429214	0.365112	chr5	110062417	110062418	0
BD-H	cg25259944	0.582711	chr5	110062473	110062474	0
BD-H	cg10597099	0.640164	chr5	110062725	110062726	0
BD-H	cg17946588	0.533159	chr5	110062682	110062683	0
BF-MS	cg27037608	0.431657	chr5	110062618	110062619	1
BF-MS	cg10597099	0.426928	chr5	110062725	110062726	1
BF-MS	cg19398821	0.409754	chr5	110062608	110062609	1
BF-MS	cg26583412	0.396565	chr5	110062780	110062781	1
BF-MS	cg11641395	0.306809	chr5	110062398	110062399	1
BF-MS	cg06429214	0.21436	chr5	110062417	110062418	1
BF-MS	cg22429640	0.562064	chr5	110062570	110062571	1
BF-MS	cg17248924	0.358173	chr5	110062384	110062385	1
BF-MS	cg19526166	0.470697	chr5	110062729	110062730	1
BF-MS	cg17946588	0.363372	chr5	110062682	110062683	1
BF-MS	cg25259944	0.429435	chr5	110062473	110062474	1
BF-MS	cg23279021	0.237622	chr5	110062343	110062344	1
BF-MS	cg06414816	0.542124	chr5	110062837	110062838	1
BF-H	cg10597099	0.4207	chr5	110062725	110062726	0
BF-H	cg22429640	0.500208	chr5	110062570	110062571	0
BF-H	cg19526166	0.455149	chr5	110062729	110062730	0
BF-H	cg17946588	0.384335	chr5	110062682	110062683	0
BF-H	cg19398821	0.47321	chr5	110062608	110062609	0
BF-H	cg26583412	0.444252	chr5	110062780	110062781	0
BF-H	cg25259944	0.396269	chr5	110062473	110062474	0
BF-H	cg11641395	0.367359	chr5	110062398	110062399	0
BF-H	cg27037608	0.41317	chr5	110062618	110062619	0
BF-H	cg23279021	0.185913	chr5	110062343	110062344	0
BF-H	cg17248924	0.397451	chr5	110062384	110062385	0
BF-H	cg06429214	0.179023	chr5	110062417	110062418	0
BF-H	cg06414816	0.450182	chr5	110062837	110062838	0
D-MS	cg06429214	0.382972	chr5	110062417	110062418	1
D-MS	cg11641395	0.49335	chr5	110062398	110062399	1
D-MS	cg17248924	0.549904	chr5	110062384	110062385	1
D-MS	cg06414816	0.620523	chr5	110062837	110062838	1
D-MS	cg25259944	0.5456	chr5	110062473	110062474	1
D-MS	cg23279021	0.394064	chr5	110062343	110062344	1
D-MS	cg27037608	0.58224	chr5	110062618	110062619	1
D-MS	cg17946588	0.514532	chr5	110062682	110062683	1
D-MS	cg10597099	0.610744	chr5	110062725	110062726	1
D-MS	cg19398821	0.587948	chr5	110062608	110062609	1
D-MS	cg22429640	0.571819	chr5	110062570	110062571	1
D-MS	cg26583412	0.60428	chr5	110062780	110062781	1
D-MS	cg19526166	0.599511	chr5	110062729	110062730	1
W-H	cg25259944	0.419514	chr5	110062473	110062474	0
W-H	cg27037608	0.497718	chr5	110062618	110062619	0
W-H	cg19398821	0.517358	chr5	110062608	110062609	0
W-H	cg06429214	0.262469	chr5	110062417	110062418	0
W-H	cg06414816	0.558814	chr5	110062837	110062838	0
W-H	cg10597099	0.608617	chr5	110062725	110062726	0
W-H	cg17248924	0.510268	chr5	110062384	110062385	0
W-H	cg11641395	0.465748	chr5	110062398	110062399	0
W-H	cg23279021	0.27584	chr5	110062343	110062344	0
W-H	cg19526166	0.566898	chr5	110062729	110062730	0
W-H	cg26583412	0.510203	chr5	110062780	110062781	0
W-H	cg17946588	0.422425	chr5	110062682	110062683	0
W-H	cg22429640	0.532925	chr5	110062570	110062571	0
V-H	cg26583412	0.314995	chr5	110062780	110062781	0
V-H	cg23279021	0.207512	chr5	110062343	110062344	0
V-H	cg19526166	0.384047	chr5	110062729	110062730	0
V-H	cg17946588	0.338269	chr5	110062682	110062683	0
V-H	cg19398821	0.360333	chr5	110062608	110062609	0
V-H	cg27037608	0.40309	chr5	110062618	110062619	0
V-H	cg25259944	0.334732	chr5	110062473	110062474	0
V-H	cg06414816	0.44115	chr5	110062837	110062838	0
V-H	cg10597099	0.373351	chr5	110062725	110062726	0
V-H	cg06429214	0.154401	chr5	110062417	110062418	0
V-H	cg22429640	0.393306	chr5	110062570	110062571	0
V-H	cg11641395	0.354906	chr5	110062398	110062399	0
V-H	cg17248924	0.338958	chr5	110062384	110062385	0
H-MS	cg19526166	0.333068	chr5	110062729	110062730	1
H-MS	cg23279021	0.155111	chr5	110062343	110062344	1
H-MS	cg06429214	0.145035	chr5	110062417	110062418	1
H-MS	cg25259944	0.381948	chr5	110062473	110062474	1
H-MS	cg26583412	0.30932	chr5	110062780	110062781	1
H-MS	cg11641395	0.281476	chr5	110062398	110062399	1
H-MS	cg17248924	0.285246	chr5	110062384	110062385	1
H-MS	cg10597099	0.369664	chr5	110062725	110062726	1
H-MS	cg19398821	0.287733	chr5	110062608	110062609	1
H-MS	cg17946588	0.319297	chr5	110062682	110062683	1
H-MS	cg22429640	0.351892	chr5	110062570	110062571	1
H-MS	cg27037608	0.339291	chr5	110062618	110062619	1
H-MS	cg06414816	0.413931	chr5	110062837	110062838	1
V-MS	cg25259944	0.300014	chr5	110062473	110062474	1
V-MS	cg06429214	0.188873	chr5	110062417	110062418	1
V-MS	cg23279021	0.184842	chr5	110062343	110062344	1
V-MS	cg22429640	0.353173	chr5	110062570	110062571	1
V-MS	cg11641395	0.323922	chr5	110062398	110062399	1
V-MS	cg26583412	0.346272	chr5	110062780	110062781	1
V-MS	cg17946588	0.323326	chr5	110062682	110062683	1
V-MS	cg06414816	0.463456	chr5	110062837	110062838	1
V-MS	cg19398821	0.364464	chr5	110062608	110062609	1
V-MS	cg19526166	0.347876	chr5	110062729	110062730	1
V-MS	cg17248924	0.277763	chr5	110062384	110062385	1
V-MS	cg27037608	0.379982	chr5	110062618	110062619	1
V-MS	cg10597099	0.299787	chr5	110062725	110062726	1
W-MS	cg19398821	0.519608	chr5	110062608	110062609	1
W-MS	cg23279021	0.286844	chr5	110062343	110062344	1
W-MS	cg11641395	0.456592	chr5	110062398	110062399	1
W-MS	cg25259944	0.511411	chr5	110062473	110062474	1
W-MS	cg17946588	0.488499	chr5	110062682	110062683	1
W-MS	cg17248924	0.54317	chr5	110062384	110062385	1
W-MS	cg27037608	0.533337	chr5	110062618	110062619	1
W-MS	cg06414816	0.564165	chr5	110062837	110062838	1
W-MS	cg19526166	0.566048	chr5	110062729	110062730	1
W-MS	cg06429214	0.287903	chr5	110062417	110062418	1
W-MS	cg10597099	0.612686	chr5	110062725	110062726	1
W-MS	cg26583412	0.551979	chr5	110062780	110062781	1
W-MS	cg22429640	0.519718	chr5	110062570	110062571	1
B-H	cg23279021	0.315233	chr5	110062343	110062344	0
B-H	cg06414816	0.571786	chr5	110062837	110062838	0
B-H	cg17946588	0.447815	chr5	110062682	110062683	0
B-H	cg25259944	0.46312	chr5	110062473	110062474	0
B-H	cg11641395	0.406402	chr5	110062398	110062399	0
B-H	cg26583412	0.48482	chr5	110062780	110062781	0
B-H	cg27037608	0.476587	chr5	110062618	110062619	0
B-H	cg10597099	0.580934	chr5	110062725	110062726	0
B-H	cg19526166	0.540941	chr5	110062729	110062730	0
B-H	cg17248924	0.406802	chr5	110062384	110062385	0
B-H	cg19398821	0.453635	chr5	110062608	110062609	0
B-H	cg06429214	0.292954	chr5	110062417	110062418	0
B-H	cg22429640	0.395103	chr5	110062570	110062571	0
H-H	cg06429214	0.123504	chr5	110062417	110062418	0
H-H	cg25259944	0.338838	chr5	110062473	110062474	0
H-H	cg23279021	0.142668	chr5	110062343	110062344	0
H-H	cg17946588	0.270864	chr5	110062682	110062683	0
H-H	cg26583412	0.261507	chr5	110062780	110062781	0
H-H	cg19398821	0.330199	chr5	110062608	110062609	0
H-H	cg27037608	0.340125	chr5	110062618	110062619	0
H-H	cg17248924	0.239933	chr5	110062384	110062385	0
H-H	cg19526166	0.337494	chr5	110062729	110062730	0
H-H	cg22429640	0.353143	chr5	110062570	110062571	0
H-H	cg06414816	0.381945	chr5	110062837	110062838	0
H-H	cg11641395	0.299041	chr5	110062398	110062399	0
H-H	cg10597099	0.347422	chr5	110062725	110062726	0
C-H	cg06414816	0.465936	chr5	110062837	110062838	0
C-H	cg17946588	0.397826	chr5	110062682	110062683	0
C-H	cg26583412	0.450032	chr5	110062780	110062781	0
C-H	cg25259944	0.404722	chr5	110062473	110062474	0
C-H	cg19526166	0.463842	chr5	110062729	110062730	0
C-H	cg27037608	0.425892	chr5	110062618	110062619	0
C-H	cg06429214	0.238138	chr5	110062417	110062418	0
C-H	cg10597099	0.471566	chr5	110062725	110062726	0
C-H	cg19398821	0.498763	chr5	110062608	110062609	0
C-H	cg11641395	0.401808	chr5	110062398	110062399	0
C-H	cg23279021	0.231178	chr5	110062343	110062344	0
C-H	cg22429640	0.508219	chr5	110062570	110062571	0
C-H	cg17248924	0.369962	chr5	110062384	110062385	0
B-MS	cg23279021	0.352396	chr5	110062343	110062344	1
B-MS	cg10597099	0.550312	chr5	110062725	110062726	1
B-MS	cg26583412	0.504978	chr5	110062780	110062781	1
B-MS	cg06414816	0.581011	chr5	110062837	110062838	1
B-MS	cg22429640	0.538659	chr5	110062570	110062571	1
B-MS	cg19526166	0.553759	chr5	110062729	110062730	1
B-MS	cg17946588	0.47451	chr5	110062682	110062683	1
B-MS	cg17248924	0.491457	chr5	110062384	110062385	1
B-MS	cg19398821	0.460748	chr5	110062608	110062609	1
B-MS	cg25259944	0.441055	chr5	110062473	110062474	1
B-MS	cg11641395	0.437757	chr5	110062398	110062399	1
B-MS	cg27037608	0.491714	chr5	110062618	110062619	1
B-MS	cg06429214	0.345317	chr5	110062417	110062418	1
C-MS	cg25259944	0.47327	chr5	110062473	110062474	1
C-MS	cg06429214	0.217157	chr5	110062417	110062418	1
C-MS	cg17946588	0.416842	chr5	110062682	110062683	1
C-MS	cg10597099	0.500159	chr5	110062725	110062726	1
C-MS	cg26583412	0.466074	chr5	110062780	110062781	1
C-MS	cg11641395	0.429635	chr5	110062398	110062399	1
C-MS	cg06414816	0.514647	chr5	110062837	110062838	1
C-MS	cg19526166	0.451554	chr5	110062729	110062730	1
C-MS	cg27037608	0.470816	chr5	110062618	110062619	1
C-MS	cg17248924	0.409141	chr5	110062384	110062385	1
C-MS	cg19398821	0.454459	chr5	110062608	110062609	1
C-MS	cg22429640	0.563282	chr5	110062570	110062571	1
C-MS	cg23279021	0.257891	chr5	110062343	110062344	1
D-H	cg06429214	0.326363	chr5	110062417	110062418	0
D-H	cg11641395	0.498836	chr5	110062398	110062399	0
D-H	cg06414816	0.569827	chr5	110062837	110062838	0
D-H	cg17248924	0.482369	chr5	110062384	110062385	0
D-H	cg17946588	0.515313	chr5	110062682	110062683	0
D-H	cg22429640	0.549056	chr5	110062570	110062571	0
D-H	cg27037608	0.533138	chr5	110062618	110062619	0
D-H	cg19398821	0.575386	chr5	110062608	110062609	0
D-H	cg23279021	0.353672	chr5	110062343	110062344	0
D-H	cg26583412	0.577043	chr5	110062780	110062781	0
D-H	cg10597099	0.601183	chr5	110062725	110062726	0
D-H	cg19526166	0.641993	chr5	110062729	110062730	0
D-H	cg25259944	0.539575	chr5	110062473	110062474	0
AA-H	cg25259944	0.502295	chr5	110062473	110062474	0
AA-H	cg19526166	0.534463	chr5	110062729	110062730	0
AA-H	cg19398821	0.481494	chr5	110062608	110062609	0
AA-H	cg17946588	0.419423	chr5	110062682	110062683	0
AA-H	cg06429214	0.3102	chr5	110062417	110062418	0
AA-H	cg26583412	0.502061	chr5	110062780	110062781	0
AA-H	cg17248924	0.46391	chr5	110062384	110062385	0
AA-H	cg23279021	0.316247	chr5	110062343	110062344	0
AA-H	cg11641395	0.407369	chr5	110062398	110062399	0
AA-H	cg10597099	0.510454	chr5	110062725	110062726	0
AA-H	cg27037608	0.484962	chr5	110062618	110062619	0
AA-H	cg22429640	0.487633	chr5	110062570	110062571	0
AA-H	cg06414816	0.546895	chr5	110062837	110062838	0
AA-MS	cg19398821	0.583357	chr5	110062608	110062609	1
AA-MS	cg25259944	0.548607	chr5	110062473	110062474	1
AA-MS	cg26583412	0.525085	chr5	110062780	110062781	1
AA-MS	cg06429214	0.296484	chr5	110062417	110062418	1
AA-MS	cg19526166	0.511787	chr5	110062729	110062730	1
AA-MS	cg27037608	0.4994	chr5	110062618	110062619	1
AA-MS	cg17248924	0.448125	chr5	110062384	110062385	1
AA-MS	cg11641395	0.475922	chr5	110062398	110062399	1
AA-MS	cg10597099	0.56768	chr5	110062725	110062726	1
AA-MS	cg22429640	0.518605	chr5	110062570	110062571	1
AA-MS	cg23279021	0.304868	chr5	110062343	110062344	1
AA-MS	cg17946588	0.466536	chr5	110062682	110062683	1
AA-MS	cg06414816	0.572031	chr5	110062837	110062838	1
X-H	cg06429214	0.431813	chr5	110062417	110062418	0
X-H	cg19526166	0.666647	chr5	110062729	110062730	0
X-H	cg17248924	0.581675	chr5	110062384	110062385	0
X-H	cg11641395	0.528188	chr5	110062398	110062399	0
X-H	cg25259944	0.580842	chr5	110062473	110062474	0
X-H	cg23279021	0.422933	chr5	110062343	110062344	0
X-H	cg26583412	0.61809	chr5	110062780	110062781	0
X-H	cg17946588	0.538659	chr5	110062682	110062683	0
X-H	cg19398821	0.590311	chr5	110062608	110062609	0
X-H	cg27037608	0.573516	chr5	110062618	110062619	0
X-H	cg22429640	0.647155	chr5	110062570	110062571	0
X-H	cg10597099	0.659765	chr5	110062725	110062726	0
X-H	cg06414816	0.634045	chr5	110062837	110062838	0
X-MS	cg17946588	0.591255	chr5	110062682	110062683	1
X-MS	cg06429214	0.498592	chr5	110062417	110062418	1
X-MS	cg06414816	0.618346	chr5	110062837	110062838	1
X-MS	cg11641395	0.504452	chr5	110062398	110062399	1
X-MS	cg27037608	0.580006	chr5	110062618	110062619	1
X-MS	cg25259944	0.61434	chr5	110062473	110062474	1
X-MS	cg17248924	0.624338	chr5	110062384	110062385	1
X-MS	cg26583412	0.6238	chr5	110062780	110062781	1
X-MS	cg19526166	0.617511	chr5	110062729	110062730	1
X-MS	cg23279021	0.49297	chr5	110062343	110062344	1
X-MS	cg19398821	0.618104	chr5	110062608	110062609	1
X-MS	cg22429640	0.645078	chr5	110062570	110062571	1
X-MS	cg10597099	0.641723	chr5	110062725	110062726	1
AK-H	cg19398821	0.591115	chr5	110062608	110062609	0
AK-H	cg25259944	0.51954	chr5	110062473	110062474	0
AK-H	cg19526166	0.58176	chr5	110062729	110062730	0
AK-H	cg11641395	0.502871	chr5	110062398	110062399	0
AK-H	cg06429214	0.390345	chr5	110062417	110062418	0
AK-H	cg26583412	0.568532	chr5	110062780	110062781	0
AK-H	cg06414816	0.603807	chr5	110062837	110062838	0
AK-H	cg17248924	0.488343	chr5	110062384	110062385	0
AK-H	cg27037608	0.49849	chr5	110062618	110062619	0
AK-H	cg22429640	0.568837	chr5	110062570	110062571	0
AK-H	cg23279021	0.382709	chr5	110062343	110062344	0
AK-H	cg10597099	0.584166	chr5	110062725	110062726	0
AK-H	cg17946588	0.502268	chr5	110062682	110062683	0
AD-H	cg23279021	0.294641	chr5	110062343	110062344	0
AD-H	cg19398821	0.426148	chr5	110062608	110062609	0
AD-H	cg25259944	0.472204	chr5	110062473	110062474	0
AD-H	cg11641395	0.409775	chr5	110062398	110062399	0
AD-H	cg19526166	0.50805	chr5	110062729	110062730	0
AD-H	cg27037608	0.486902	chr5	110062618	110062619	0
AD-H	cg17248924	0.458559	chr5	110062384	110062385	0
AD-H	cg17946588	0.443916	chr5	110062682	110062683	0
AD-H	cg10597099	0.556131	chr5	110062725	110062726	0
AD-H	cg26583412	0.513104	chr5	110062780	110062781	0
AD-H	cg22429640	0.492107	chr5	110062570	110062571	0
AD-H	cg06429214	0.25306	chr5	110062417	110062418	0
AD-H	cg06414816	0.590424	chr5	110062837	110062838	0
AI-H	cg11641395	0.523685	chr5	110062398	110062399	0
AI-H	cg17248924	0.564468	chr5	110062384	110062385	0
AI-H	cg06429214	0.304792	chr5	110062417	110062418	0
AI-H	cg27037608	0.564684	chr5	110062618	110062619	0
AI-H	cg06414816	0.561544	chr5	110062837	110062838	0
AI-H	cg10597099	0.608116	chr5	110062725	110062726	0
AI-H	cg19526166	0.626989	chr5	110062729	110062730	0
AI-H	cg26583412	0.550818	chr5	110062780	110062781	0
AI-H	cg17946588	0.539934	chr5	110062682	110062683	0
AI-H	cg19398821	0.604181	chr5	110062608	110062609	0
AI-H	cg23279021	0.311612	chr5	110062343	110062344	0
AI-H	cg22429640	0.613805	chr5	110062570	110062571	0
AI-H	cg25259944	0.577616	chr5	110062473	110062474	0
AI-MS	cg06429214	0.283744	chr5	110062417	110062418	1
AI-MS	cg22429640	0.624367	chr5	110062570	110062571	1
AI-MS	cg27037608	0.565495	chr5	110062618	110062619	1
AI-MS	cg11641395	0.502707	chr5	110062398	110062399	1
AI-MS	cg19526166	0.588427	chr5	110062729	110062730	1
AI-MS	cg19398821	0.539233	chr5	110062608	110062609	1
AI-MS	cg25259944	0.517124	chr5	110062473	110062474	1
AI-MS	cg17248924	0.449991	chr5	110062384	110062385	1
AI-MS	cg10597099	0.590725	chr5	110062725	110062726	1
AI-MS	cg23279021	0.278892	chr5	110062343	110062344	1
AI-MS	cg26583412	0.524306	chr5	110062780	110062781	1
AI-MS	cg06414816	0.49538	chr5	110062837	110062838	1
AI-MS	cg17946588	0.487012	chr5	110062682	110062683	1
AM-H	cg06414816	0.501495	chr5	110062837	110062838	0
AM-H	cg17248924	0.497914	chr5	110062384	110062385	0
AM-H	cg25259944	0.453045	chr5	110062473	110062474	0
AM-H	cg06429214	0.327679	chr5	110062417	110062418	0
AM-H	cg11641395	0.467242	chr5	110062398	110062399	0
AM-H	cg17946588	0.432097	chr5	110062682	110062683	0
AM-H	cg23279021	0.315893	chr5	110062343	110062344	0
AM-H	cg26583412	0.528018	chr5	110062780	110062781	0
AM-H	cg22429640	0.535128	chr5	110062570	110062571	0
AM-H	cg27037608	0.491993	chr5	110062618	110062619	0
AM-H	cg19526166	0.511569	chr5	110062729	110062730	0
AM-H	cg19398821	0.455313	chr5	110062608	110062609	0
AM-H	cg10597099	0.512899	chr5	110062725	110062726	0
AK-MS	cg19398821	0.579306	chr5	110062608	110062609	1
AK-MS	cg23279021	0.390576	chr5	110062343	110062344	1
AK-MS	cg17248924	0.563513	chr5	110062384	110062385	1
AK-MS	cg22429640	0.593796	chr5	110062570	110062571	1
AK-MS	cg26583412	0.678022	chr5	110062780	110062781	1
AK-MS	cg11641395	0.514175	chr5	110062398	110062399	1
AK-MS	cg19526166	0.634006	chr5	110062729	110062730	1
AK-MS	cg27037608	0.529116	chr5	110062618	110062619	1
AK-MS	cg06429214	0.401635	chr5	110062417	110062418	1
AK-MS	cg25259944	0.588001	chr5	110062473	110062474	1
AK-MS	cg06414816	0.632571	chr5	110062837	110062838	1
AK-MS	cg10597099	0.698061	chr5	110062725	110062726	1
AK-MS	cg17946588	0.573733	chr5	110062682	110062683	1
AD-MS	cg23279021	0.410217	chr5	110062343	110062344	1
AD-MS	cg25259944	0.539322	chr5	110062473	110062474	1
AD-MS	cg26583412	0.610591	chr5	110062780	110062781	1
AD-MS	cg10597099	0.65122	chr5	110062725	110062726	1
AD-MS	cg19398821	0.602543	chr5	110062608	110062609	1
AD-MS	cg27037608	0.5786	chr5	110062618	110062619	1
AD-MS	cg06429214	0.359636	chr5	110062417	110062418	1
AD-MS	cg17946588	0.524521	chr5	110062682	110062683	1
AD-MS	cg22429640	0.642901	chr5	110062570	110062571	1
AD-MS	cg11641395	0.438577	chr5	110062398	110062399	1
AD-MS	cg06414816	0.534542	chr5	110062837	110062838	1
AD-MS	cg19526166	0.611181	chr5	110062729	110062730	1
AD-MS	cg17248924	0.468823	chr5	110062384	110062385	1
AM-MS	cg27037608	0.50955	chr5	110062618	110062619	1
AM-MS	cg25259944	0.43217	chr5	110062473	110062474	1
AM-MS	cg06429214	0.301777	chr5	110062417	110062418	1
AM-MS	cg06414816	0.563566	chr5	110062837	110062838	1
AM-MS	cg23279021	0.358405	chr5	110062343	110062344	1
AM-MS	cg19526166	0.554206	chr5	110062729	110062730	1
AM-MS	cg11641395	0.504749	chr5	110062398	110062399	1
AM-MS	cg17248924	0.463562	chr5	110062384	110062385	1
AM-MS	cg17946588	0.525603	chr5	110062682	110062683	1
AM-MS	cg26583412	0.495829	chr5	110062780	110062781	1
AM-MS	cg10597099	0.563089	chr5	110062725	110062726	1
AM-MS	cg19398821	0.544851	chr5	110062608	110062609	1
AM-MS	cg22429640	0.565165	chr5	110062570	110062571	1
AS-H	cg27037608	0.47583	chr5	110062618	110062619	0
AS-H	cg19526166	0.588142	chr5	110062729	110062730	0
AS-H	cg19398821	0.468973	chr5	110062608	110062609	0
AS-H	cg10597099	0.60097	chr5	110062725	110062726	0
AS-H	cg22429640	0.569853	chr5	110062570	110062571	0
AS-H	cg23279021	0.361495	chr5	110062343	110062344	0
AS-H	cg06429214	0.414261	chr5	110062417	110062418	0
AS-H	cg26583412	0.538015	chr5	110062780	110062781	0
AS-H	cg25259944	0.527067	chr5	110062473	110062474	0
AS-H	cg06414816	0.59845	chr5	110062837	110062838	0
AS-H	cg11641395	0.485081	chr5	110062398	110062399	0
AS-H	cg17248924	0.506779	chr5	110062384	110062385	0
AS-H	cg17946588	0.478105	chr5	110062682	110062683	0
AX-H	cg11641395	0.479136	chr5	110062398	110062399	0
AX-H	cg17248924	0.530478	chr5	110062384	110062385	0
AX-H	cg27037608	0.548593	chr5	110062618	110062619	0
AX-H	cg19398821	0.572541	chr5	110062608	110062609	0
AX-H	cg06429214	0.361643	chr5	110062417	110062418	0
AX-H	cg25259944	0.53736	chr5	110062473	110062474	0
AX-H	cg22429640	0.585422	chr5	110062570	110062571	0
AX-H	cg06414816	0.643785	chr5	110062837	110062838	0
AX-H	cg17946588	0.597953	chr5	110062682	110062683	0
AX-H	cg23279021	0.369605	chr5	110062343	110062344	0
AX-H	cg26583412	0.618733	chr5	110062780	110062781	0
AX-H	cg19526166	0.608539	chr5	110062729	110062730	0
AX-H	cg10597099	0.672908	chr5	110062725	110062726	0
AX-MS	cg17946588	0.559338	chr5	110062682	110062683	1
AX-MS	cg11641395	0.509064	chr5	110062398	110062399	1
AX-MS	cg06429214	0.385277	chr5	110062417	110062418	1
AX-MS	cg17248924	0.539325	chr5	110062384	110062385	1
AX-MS	cg06414816	0.60473	chr5	110062837	110062838	1
AX-MS	cg19398821	0.588691	chr5	110062608	110062609	1
AX-MS	cg22429640	0.635792	chr5	110062570	110062571	1
AX-MS	cg27037608	0.559346	chr5	110062618	110062619	1
AX-MS	cg25259944	0.55916	chr5	110062473	110062474	1
AX-MS	cg26583412	0.594261	chr5	110062780	110062781	1
AX-MS	cg23279021	0.387454	chr5	110062343	110062344	1
AX-MS	cg19526166	0.633818	chr5	110062729	110062730	1
AX-MS	cg10597099	0.624019	chr5	110062725	110062726	1
AS-MS	cg23279021	0.395737	chr5	110062343	110062344	1
AS-MS	cg19398821	0.487989	chr5	110062608	110062609	1
AS-MS	cg06429214	0.383087	chr5	110062417	110062418	1
AS-MS	cg06414816	0.536762	chr5	110062837	110062838	1
AS-MS	cg11641395	0.448771	chr5	110062398	110062399	1
AS-MS	cg19526166	0.713702	chr5	110062729	110062730	1
AS-MS	cg22429640	0.590674	chr5	110062570	110062571	1
AS-MS	cg25259944	0.473292	chr5	110062473	110062474	1
AS-MS	cg27037608	0.52887	chr5	110062618	110062619	1
AS-MS	cg26583412	0.514079	chr5	110062780	110062781	1
AS-MS	cg10597099	0.614175	chr5	110062725	110062726	1
AS-MS	cg17946588	0.497468	chr5	110062682	110062683	1
AS-MS	cg17248924	0.49892	chr5	110062384	110062385	1
T-H	cg23279021	0.188586	chr5	110062343	110062344	0
T-H	cg17946588	0.420311	chr5	110062682	110062683	0
T-H	cg06429214	0.222361	chr5	110062417	110062418	0
T-H	cg27037608	0.440343	chr5	110062618	110062619	0
T-H	cg25259944	0.497311	chr5	110062473	110062474	0
T-H	cg17248924	0.364371	chr5	110062384	110062385	0
T-H	cg11641395	0.41506	chr5	110062398	110062399	0
T-H	cg19398821	0.42229	chr5	110062608	110062609	0
T-H	cg26583412	0.478236	chr5	110062780	110062781	0
T-H	cg22429640	0.479362	chr5	110062570	110062571	0
T-H	cg19526166	0.404921	chr5	110062729	110062730	0
T-H	cg06414816	0.506298	chr5	110062837	110062838	0
T-H	cg10597099	0.465904	chr5	110062725	110062726	0
T-MS	cg17248924	0.470363	chr5	110062384	110062385	1
T-MS	cg06414816	0.542249	chr5	110062837	110062838	1
T-MS	cg23279021	0.320338	chr5	110062343	110062344	1
T-MS	cg19526166	0.616643	chr5	110062729	110062730	1
T-MS	cg17946588	0.472539	chr5	110062682	110062683	1
T-MS	cg11641395	0.476987	chr5	110062398	110062399	1
T-MS	cg19398821	0.546796	chr5	110062608	110062609	1
T-MS	cg26583412	0.526831	chr5	110062780	110062781	1
T-MS	cg25259944	0.526304	chr5	110062473	110062474	1
T-MS	cg22429640	0.544638	chr5	110062570	110062571	1
T-MS	cg06429214	0.28484	chr5	110062417	110062418	1
T-MS	cg27037608	0.480091	chr5	110062618	110062619	1
T-MS	cg10597099	0.555155	chr5	110062725	110062726	1

## Sheet: TabS2
Source Data for for Supplementary Table 2
β-values of TMEM232 MS-DMPs from blood-based 450K array data of 140 MS patients and 139 unrelated controls from Kular et al. (Nature Communications, 2018)
Title	Geo_Accession	Disease_Status	Gender	Age	Smoking_Status	cg23279021	cg17248924	cg11641395	cg06429214	cg25259944	cg19526166	cg06414816	CT_PC1	CT_PC2
7512560055_R01C01	GSM2844230	MS case	male	27	never smoker	0.259155	0.211679	0.16322	0.200061	0.213465	0.285403	0.296389	-0.204633	0.108946
7512560055_R02C01	GSM2844231	MS case	male	22	ever smoker	0.327551	0.298168	0.22008	0.268388	0.287557	0.369115	0.347714	0.231897	0.0292237
7512560055_R03C01	GSM2844232	MS case	male	40	ever smoker	0.263669	0.206635	0.197741	0.22195	0.219311	0.270549	0.315603	0.00161643	-0.0872902
7512560055_R04C01	GSM2844233	MS case	male	55	ever smoker	0.325513	0.285819	0.231755	0.28654	0.31242	0.335924	0.363792	0.0677446	-0.0663933
7512560055_R05C01	GSM2844234	MS case	female	43	never smoker	0.355775	0.352255	0.287506	0.341726	0.371144	0.426296	0.431356	-0.143419	-0.0445274
7512560055_R06C01	GSM2844235	MS case	male	38	ever smoker	0.261131	0.249291	0.202192	0.180557	0.245235	0.376787	0.339418	-0.155537	-0.00942185
7512560055_R01C02	GSM2844236	MS case	female	53	never smoker	0.394272	0.379804	0.312965	0.409811	0.334402	0.445496	0.380609	0.161581	0.00182782
7512560055_R02C02	GSM2844237	MS case	female	47	ever smoker	0.413911	0.436678	0.359175	0.408467	0.467467	0.481017	0.485726	0.214486	-0.0165827
7512560055_R03C02	GSM2844238	Healthy control	female	33	ever smoker	0.331762	0.358442	0.268758	0.301723	0.314016	0.434702	0.450668	-0.166936	-0.0347946
7512560055_R04C02	GSM2844239	Healthy control	female	45	never smoker	0.425267	0.446352	0.401381	0.473143	0.430834	0.514339	0.496228	0.045075	-0.0705421
7512560055_R05C02	GSM2844240	Healthy control	female	62	never smoker	0.17831	0.138388	0.120967	0.132872	0.131717	0.191237	0.225487	-0.079494	0.0388736
7512560055_R06C02	GSM2844241	Healthy control	male	30	ever smoker	0.20831	0.215144	0.172193	0.144877	0.172109	0.215318	0.325293	-0.0599021	0.108205
7512560063_R01C01	GSM2844242	Healthy control	female	38	ever smoker	0.393592	0.445232	0.396938	0.402906	0.437238	0.454988	0.494955	0.0127641	-0.0822228
7512560063_R02C01	GSM2844243	Healthy control	male	39	never smoker	0.225161	0.207061	0.165675	0.166852	0.200832	0.240434	0.287193	-0.0410876	0.035642
7512560063_R03C01	GSM2844244	Healthy control	female	55	ever smoker	0.325077	0.354487	0.272107	0.262879	0.283982	0.360651	0.37594	-0.0310963	-0.0145704
7512560063_R04C01	GSM2844245	Healthy control	male	63	ever smoker	0.198387	0.176066	0.140588	0.125364	0.160501	0.225257	0.271021	-0.0254721	0.0777601
7512560063_R05C01	GSM2844246	Healthy control	female	41	never smoker	0.293489	0.276141	0.254877	0.238497	0.262064	0.366397	0.439452	0.081057	-0.0178468
7512560063_R06C01	GSM2844247	Healthy control	female	45	ever smoker	0.414633	0.431813	0.393808	0.451387	0.467375	0.536963	0.552683	0.0282078	-0.0136711
7512560063_R01C02	GSM2844248	Healthy control	male	49	never smoker	0.161688	0.134771	0.108242	0.0737119	0.156176	0.18074	0.257093	0.012993	-0.00434755
7512560063_R02C02	GSM2844249	Healthy control	female	60	ever smoker	0.340501	0.322077	0.271668	0.294221	0.3252	0.378205	0.421262	-0.112989	0.0168897
7512560063_R03C02	GSM2844250	Healthy control	female	44	never smoker	0.235313	0.21917	0.185959	0.168652	0.239018	0.280527	0.315666	-0.0821069	-0.0550659
7512560063_R04C02	GSM2844251	MS case	female	54	ever smoker	0.299561	0.288572	0.217043	0.231618	0.301984	0.33162	0.349027	0.17109	-0.0157674
7512560063_R05C02	GSM2844252	Healthy control	female	54	ever smoker	0.434522	0.472209	0.431203	0.479538	0.466667	0.532987	0.508241	-0.0773776	0.0437363
7512560063_R06C02	GSM2844253	Healthy control	female	41	never smoker	0.288936	0.345357	0.267784	0.183478	0.289589	0.443609	0.410352	0.00772947	0.0573079
7512560077_R01C01	GSM2844254	MS case	female	48	ever smoker	0.305267	0.269865	0.243034	0.248233	0.279766	0.340367	0.31994	0.0387092	-0.0425842
7512560077_R02C01	GSM2844255	MS case	female	28	ever smoker	0.29899	0.262104	0.246237	0.223033	0.273076	0.336918	0.368444	-0.081859	-0.0897425
7512560077_R03C01	GSM2844256	Healthy control	male	43	never smoker	0.291093	0.253684	0.233326	0.226493	0.261213	0.34839	0.359763	-0.0504316	0.0497705
7512560077_R04C01	GSM2844257	MS case	female	36	never smoker	0.300534	0.3271	0.250204	0.243043	0.28229	0.336821	0.384862	-0.0286198	0.10142
7512560077_R05C01	GSM2844258	MS case	male	25	never smoker	0.32016	0.313836	0.274095	0.266698	0.291499	0.344679	0.346523	-0.0542277	0.038725
7512560077_R06C01	GSM2844259	MS case	female	37	ever smoker	0.298596	0.318124	0.296371	0.277593	0.325028	0.400401	0.392024	0.10985	0.00100876
7512560077_R01C02	GSM2844260	MS case	male	34	never smoker	0.359113	0.318746	0.272633	0.315927	0.354201	0.406238	0.406802	0.0775344	0.0503522
7512560077_R02C02	GSM2844261	MS case	female	45	ever smoker	0.283228	0.272847	0.194973	0.201922	0.272677	0.317793	0.330383	0.053619	0.0673644
7512560077_R03C02	GSM2844262	Healthy control	female	31	ever smoker	0.412554	0.429787	0.363151	0.398866	0.44109	0.524489	0.515579	0.0619966	-0.042837
7512560077_R04C02	GSM2844263	MS case	female	43	ever smoker	0.331561	0.328137	0.270049	0.276559	0.309559	0.372617	0.409875	0.134771	-0.0453369
7512560077_R05C02	GSM2844264	MS case	female	18	never smoker	0.326066	0.304317	0.276282	0.286162	0.337553	0.409886	0.459238	-0.0480755	-0.0538414
7512560077_R06C02	GSM2844265	MS case	female	45	ever smoker	0.150083	0.151804	0.106816	0.102954	0.17586	0.218145	0.332637	0.0750703	-0.0344123
7512560083_R01C01	GSM2844266	MS case	female	35	never smoker	0.209453	0.161452	0.174499	0.11739	0.188366	0.23223	0.309147	0.117115	-0.00997782
7512560083_R02C01	GSM2844267	MS case	female	39	never smoker	0.397473	0.407305	0.3334	0.370758	0.343877	0.472649	0.431838	0.130044	0.0517128
7512560083_R03C01	GSM2844268	MS case	female	36	ever smoker	0.456902	0.511247	0.392749	0.432888	0.49117	0.554388	0.497646	-0.134208	-0.0647408
7512560083_R04C01	GSM2844269	MS case	female	37	never smoker	0.253796	0.202026	0.194004	0.194958	0.216908	0.298682	0.30828	0.0368829	-0.0325856
7512560083_R05C01	GSM2844270	Healthy control	male	42	never smoker	0.275833	0.288158	0.267065	0.210494	0.284169	0.354832	0.369642	-0.157337	0.124997
7512560083_R06C01	GSM2844271	Healthy control	male	27	ever smoker	0.269994	0.280485	0.249683	0.213371	0.269622	0.335621	0.342382	-0.0565601	0.0524973
7512560083_R01C02	GSM2844272	MS case	female	34	never smoker	0.241127	0.194119	0.208828	0.146461	0.237941	0.312664	0.351724	-0.0671725	0.104147
7512560083_R02C02	GSM2844273	Healthy control	male	51	never smoker	0.390938	0.379843	0.330443	0.316093	0.389806	0.445365	0.399546	-0.0694701	-0.0576939
7512560083_R03C02	GSM2844274	Healthy control	female	41	ever smoker	0.358757	0.356855	0.306469	0.307038	0.374004	0.421477	0.406339	0.0589007	0.06358
7512560083_R04C02	GSM2844275	Healthy control	male	38	never smoker	0.324993	0.304036	0.276444	0.283311	0.318249	0.360715	0.41282	-0.0194927	-0.015064
7512560083_R05C02	GSM2844276	Healthy control	female	58	ever smoker	0.249053	0.247103	0.204675	0.163422	0.260141	0.32959	0.363953	0.0721586	-0.00733758
7512560083_R06C02	GSM2844277	Healthy control	female	26	ever smoker	0.286196	0.300792	0.254089	0.206025	0.279722	0.360219	0.396482	0.065248	0.0537165
7512578084_R01C01	GSM2844278	MS case	female	57	ever smoker	0.415264	0.451346	0.323973	0.40993	0.452215	0.478715	0.451955	-0.0517069	-0.0656927
7512578084_R02C01	GSM2844279	Healthy control	female	43	never smoker	0.376011	0.361744	0.347109	0.318274	0.319363	0.38182	0.391833	-0.0571682	-0.0158946
7512578084_R03C01	GSM2844280	Healthy control	female	46	never smoker	0.303395	0.268416	0.255706	0.232864	0.30251	0.333264	0.401344	0.0237187	-0.0123425
7512578084_R04C01	GSM2844281	MS case	female	18	never smoker	0.431986	0.46206	0.355245	0.405058	0.44864	0.499602	0.491259	-0.0918033	-0.0377976
7512578084_R05C01	GSM2844282	MS case	male	26	ever smoker	0.251148	0.217196	0.196625	0.215331	0.233325	0.31587	0.359668	0.0426331	0.0327899
7512578084_R06C01	GSM2844283	MS case	female	47	never smoker	0.231881	0.219763	0.221539	0.17482	0.2664	0.345111	0.315179	0.145134	0.00390558
7512578084_R01C02	GSM2844284	MS case	female	28	never smoker	0.326059	0.327932	0.301849	0.307709	0.326436	0.386999	0.422693	-0.0819025	-0.0142179
7512578084_R02C02	GSM2844285	MS case	female	22	never smoker	0.275373	0.232197	0.238925	0.213482	0.215328	0.288593	0.401248	-0.0475142	-0.0140423
7512578084_R03C02	GSM2844286	MS case	male	51	ever smoker	0.364443	0.374643	0.327576	0.295652	0.373484	0.440013	0.433358	-0.176376	0.0605659
7512578084_R04C02	GSM2844287	MS case	male	39	ever smoker	0.406403	0.487618	0.360216	0.347543	0.404369	0.517966	0.484277	-0.155032	-0.000140527
7512578084_R05C02	GSM2844288	MS case	female	55	never smoker	0.237828	0.242647	0.215813	0.175996	0.24819	0.286032	0.336105	-0.0962286	-0.0675266
7512578084_R06C02	GSM2844289	MS case	male	34	never smoker	0.155237	0.173937	0.107077	0.120318	0.169421	0.215964	0.290214	-0.0665558	0.06081
7512560095_R01C01	GSM2844290	MS case	female	34	ever smoker	0.315553	0.32953	0.259552	0.316065	0.292881	0.399709	0.416969	0.122	-0.0525554
7512560095_R02C01	GSM2844291	MS case	female	50	ever smoker	0.39303	0.410682	0.373798	0.405188	0.414479	0.508863	0.447034	0.0164985	-0.0208411
7512560095_R03C01	GSM2844292	MS case	female	43	never smoker	0.463635	0.528284	0.393742	0.509412	0.485996	0.5812	0.551547	-0.0336356	-0.0772943
7512560095_R04C01	GSM2844293	MS case	male	37	never smoker	0.247914	0.214697	0.188319	0.168628	0.22243	0.247766	0.312354	0.0497423	-0.02525
7512560095_R05C01	GSM2844294	Healthy control	female	37	ever smoker	0.267375	0.24326	0.241992	0.210515	0.2777	0.343221	0.326321	0.0524011	0.0118784
7512560095_R06C01	GSM2844295	Healthy control	female	34	ever smoker	0.163708	0.177302	0.189571	0.135554	0.170734	0.262781	0.34811	-0.061362	-0.0474307
7512560095_R01C02	GSM2844296	Healthy control	female	60	ever smoker	0.349948	0.364307	0.305135	0.329549	0.352183	0.437796	0.408956	0.150685	-0.0331222
7512560095_R02C02	GSM2844297	Healthy control	male	56	ever smoker	0.390603	0.412945	0.303911	0.3813	0.367489	0.455851	0.406837	0.0272748	0.109403
7512560095_R03C02	GSM2844298	Healthy control	female	48	never smoker	0.305266	0.302677	0.257574	0.250381	0.316434	0.336136	0.377063	-0.0339558	0.0270173
7512560095_R04C02	GSM2844299	Healthy control	female	35	never smoker	0.490303	0.539245	0.457011	0.485683	0.507843	0.608493	0.587025	-0.0971792	-0.0493669
7512560095_R05C02	GSM2844300	Healthy control	female	31	never smoker	0.343723	0.375453	0.277508	0.307173	0.375218	0.42895	0.440273	-0.0831648	-0.0525459
7512560095_R06C02	GSM2844301	Healthy control	female	51	never smoker	0.295132	0.305178	0.262699	0.215554	0.26225	0.403348	0.377228	-0.0514434	0.136277
7512560105_R01C01	GSM2844302	MS case	female	26	never smoker	0.390328	0.363913	0.368352	0.361256	0.382504	0.443785	0.457168	-0.068338	-0.0220934
7512560105_R02C01	GSM2844303	MS case	male	16	never smoker	0.332389	0.284995	0.25643	0.268399	0.292562	0.368821	0.381353	0.084325	-0.00149055
7512560105_R03C01	GSM2844304	MS case	male	25	never smoker	0.297846	0.284383	0.232688	0.267086	0.273202	0.359981	0.382359	0.083641	-0.0284473
7512560105_R04C01	GSM2844305	MS case	male	51	ever smoker	0.379372	0.385231	0.285759	0.286761	0.351731	0.432785	0.448451	0.170524	0.00364029
7512560105_R05C01	GSM2844306	MS case	male	38	never smoker	0.230306	0.267119	0.20675	0.181547	0.250201	0.310577	0.35382	-0.0129345	0.0342242
7512560105_R06C01	GSM2844307	MS case	male	33	never smoker	0.306033	0.3204	0.279089	0.254318	0.331812	0.393076	0.394207	-0.0656511	0.0285642
7512560105_R01C02	GSM2844308	MS case	female	44	ever smoker	0.365695	0.344023	0.29973	0.322939	0.34909	0.420697	0.424334	0.0681475	-0.0423652
7512560105_R02C02	GSM2844309	MS case	male	42	never smoker	0.329494	0.290083	0.251329	0.277864	0.335068	0.383306	0.356282	0.308387	-0.0228978
7512560105_R03C02	GSM2844310	Healthy control	female	25	ever smoker	0.346411	0.319377	0.329101	0.304399	0.350177	0.405594	0.396144	-0.0165598	-0.00413141
7512560105_R04C02	GSM2844311	MS case	female	44	ever smoker	0.356845	0.3525	0.312127	0.317537	0.347596	0.427764	0.436559	0.120192	-0.0441484
7512560105_R05C02	GSM2844312	MS case	female	32	never smoker	0.338181	0.32355	0.311557	0.251203	0.324834	0.458813	0.432663	0.147147	-0.00972369
7512560105_R06C02	GSM2844313	Healthy control	male	27	never smoker	0.314091	0.339621	0.301075	0.312387	0.298298	0.388179	0.384387	-0.0391251	-0.0307489
7512560119_R01C01	GSM2844314	Healthy control	male	65	never smoker	0.234536	0.219166	0.177868	0.165445	0.225285	0.267436	0.303975	-0.0285291	-0.0190744
7512560119_R02C01	GSM2844315	MS case	female	38	ever smoker	0.357846	0.360048	0.304245	0.314995	0.351703	0.390377	0.454591	0.0322248	0.0140096
7512560119_R03C01	GSM2844316	MS case	female	46	never smoker	0.475628	0.497254	0.434342	0.499917	0.52462	0.589991	0.569734	-0.229233	-0.0405825
7512560119_R04C01	GSM2844317	MS case	female	54	never smoker	0.206931	0.226519	0.19822	0.166704	0.25128	0.284152	0.34863	0.155423	-0.023208
7512560119_R05C01	GSM2844318	MS case	female	60	ever smoker	0.233319	0.2614	0.224197	0.187578	0.250553	0.344037	0.392023	-0.052939	-0.0194202
7512560119_R03C02	GSM2844319	MS case	female	26	never smoker	0.368281	0.38666	0.366271	0.351708	0.39971	0.455469	0.43969	-0.00182664	-0.046874
7512560119_R04C02	GSM2844320	MS case	female	51	ever smoker	0.414203	0.416258	0.362942	0.37825	0.43095	0.479226	0.446023	-0.116589	-0.0491125
7512560119_R05C02	GSM2844321	Healthy control	female	38	never smoker	0.258952	0.245586	0.22454	0.186927	0.311597	0.323202	0.360728	0.139541	-0.0364093
7512560119_R06C02	GSM2844322	MS case	female	53	never smoker	0.244892	0.304598	0.221299	0.177734	0.308643	0.392251	0.430841	0.0687525	-0.107923
7497398081_R01C01	GSM2844323	Healthy control	female	48	ever smoker	0.167998	0.157469	0.145379	0.134353	0.153497	0.179498	0.26398	-0.0166662	0.00819748
7497398081_R02C01	GSM2844324	Healthy control	male	42	never smoker	0.220475	0.223587	0.192615	0.196921	0.214217	0.23062	0.271834	0.097791	0.0329763
7497398081_R03C01	GSM2844325	Healthy control	female	36	ever smoker	0.310323	0.346451	0.291559	0.371606	0.363564	0.428711	0.486613	0.0778602	-0.021807
7497398081_R04C01	GSM2844326	Healthy control	male	37	never smoker	0.309432	0.31163	0.23318	0.264648	0.311186	0.368143	0.428392	-0.0325593	-0.0120976
7497398081_R05C01	GSM2844327	Healthy control	female	40	never smoker	0.347616	0.413914	0.32275	0.383909	0.380256	0.465323	0.459726	-0.0751371	-0.0064364
7497398081_R06C01	GSM2844328	Healthy control	male	21	ever smoker	0.257276	0.270021	0.281133	0.214615	0.299006	0.360144	0.350812	0.14566	-0.00352277
7497398081_R01C02	GSM2844329	Healthy control	female	55	never smoker	0.306039	0.364357	0.262911	0.292881	0.331869	0.419606	0.378934	-0.0696269	0.00304921
7497398081_R02C02	GSM2844330	Healthy control	male	32	never smoker	0.195935	0.186349	0.153612	0.149353	0.195706	0.224618	0.280781	0.117584	-0.00833643
7497398081_R03C02	GSM2844331	MS case	female	31	never smoker	0.300021	0.336186	0.282921	0.320031	0.370172	0.434015	0.424785	-0.174632	-0.0755695
7497398081_R04C02	GSM2844332	MS case	female	53	ever smoker	0.293858	0.304879	0.260537	0.298995	0.287668	0.34747	0.34339	0.0394765	0.0336939
7497398081_R05C02	GSM2844333	MS case	female	32	never smoker	0.260603	0.264468	0.279904	0.240963	0.284766	0.32738	0.361734	0.0467691	-0.0422232
7497398081_R06C02	GSM2844334	MS case	female	36	ever smoker	0.274471	0.321995	0.271455	0.251269	0.336395	0.373446	0.430478	-0.0463235	0.0545224
7497398087_R01C01	GSM2844335	MS case	male	48	ever smoker	0.183781	0.175481	0.164385	0.134211	0.182043	0.201726	0.284634	-0.0617147	-0.0683967
7497398087_R02C01	GSM2844336	MS case	female	24	ever smoker	0.278447	0.289831	0.23437	0.229577	0.285749	0.349242	0.398273	-0.0720073	0.0153703
7497398087_R03C01	GSM2844337	MS case	female	27	never smoker	0.368757	0.420905	0.335031	0.409628	0.429006	0.486572	0.507739	0.0146044	-0.0118493
7497398087_R04C01	GSM2844338	MS case	male	29	never smoker	0.412127	0.510269	0.46808	0.444694	0.464871	0.556468	0.551541	-0.0309246	0.0838289
7497398087_R05C01	GSM2844339	MS case	female	52	ever smoker	0.285099	0.331838	0.236688	0.236794	0.289608	0.367089	0.403595	-0.0171799	-0.0858117
7497398087_R06C01	GSM2844340	MS case	male	35	ever smoker	0.272022	0.271394	0.226838	0.239256	0.309129	0.314599	0.352144	-0.112949	-0.0665794
7497398087_R01C02	GSM2844341	MS case	male	29	ever smoker	0.151622	0.177929	0.15966	0.119688	0.171292	0.205775	0.308045	-0.0579073	0.0125387
7497398087_R02C02	GSM2844342	MS case	female	49	never smoker	0.215259	0.204383	0.180046	0.133007	0.225555	0.261896	0.3359	0.101904	0.0116721
7497398087_R03C02	GSM2844343	MS case	male	32	ever smoker	0.264115	0.284393	0.210588	0.173881	0.277123	0.321995	0.314301	0.0269035	0.0524614
7497398087_R04C02	GSM2844344	MS case	female	31	never smoker	0.386427	0.462774	0.405498	0.40307	0.429416	0.487541	0.486907	0.120319	0.0142289
7497398087_R05C02	GSM2844345	MS case	male	63	ever smoker	0.3326	0.37752	0.314448	0.320131	0.357793	0.444456	0.434978	-0.101095	-0.0233994
7497398087_R06C02	GSM2844346	MS case	female	52	ever smoker	0.312758	0.376844	0.353626	0.273213	0.378054	0.447573	0.456989	0.0643193	0.000665791
7497398098_R01C01	GSM2844347	Healthy control	female	45	never smoker	0.279017	0.29026	0.250292	0.240888	0.315101	0.376465	0.423382	-0.0950108	0.058679
7497398098_R02C01	GSM2844348	Healthy control	female	46	never smoker	0.32728	0.350911	0.299471	0.243115	0.352615	0.438966	0.403273	-0.212427	0.119352
7497398098_R03C01	GSM2844349	Healthy control	male	47	ever smoker	0.258975	0.25728	0.201546	0.186877	0.237657	0.303141	0.311871	-0.110919	0.124307
7497398098_R04C01	GSM2844350	Healthy control	female	33	ever smoker	0.326763	0.341791	0.275465	0.290237	0.327211	0.443696	0.462193	-0.0178981	-0.074327
7497398098_R05C01	GSM2844351	Healthy control	male	58	never smoker	0.194007	0.195744	0.170918	0.16331	0.195751	0.244886	0.324518	-0.0291357	-0.00717196
7497398098_R06C01	GSM2844352	MS case	female	45	never smoker	0.315826	0.350544	0.290271	0.321852	0.359265	0.457087	0.490811	0.123005	0.00901158
7497398098_R01C02	GSM2844353	Healthy control	female	40	never smoker	0.328843	0.340267	0.329596	0.342066	0.344151	0.43749	0.43505	-0.196713	0.0957711
7497398098_R02C02	GSM2844354	Healthy control	female	25	ever smoker	0.345383	0.406189	0.35324	0.317068	0.404862	0.457727	0.449453	-0.201425	-0.0603553
7497398098_R03C02	GSM2844355	Healthy control	female	21	ever smoker	0.241092	0.270048	0.26429	0.206612	0.309848	0.323573	0.351126	0.106467	0.0200355
7497398098_R04C02	GSM2844356	Healthy control	female	35	ever smoker	0.277998	0.382022	0.302562	0.254042	0.33812	0.387537	0.39011	-0.0639921	0.136482
7497398098_R05C02	GSM2844357	Healthy control	female	44	ever smoker	0.290665	0.376676	0.270679	0.276531	0.361007	0.472098	0.440964	-0.0193919	-0.0460431
7497398098_R06C02	GSM2844358	Healthy control	female	45	ever smoker	0.361685	0.435656	0.312018	0.339028	0.421866	0.512747	0.498068	-0.0528929	0.00159211
7497398101_R01C01	GSM2844359	Healthy control	female	31	never smoker	0.244785	0.255705	0.192856	0.213751	0.257098	0.281843	0.334566	0.0745798	-0.00917363
7497398101_R02C01	GSM2844360	Healthy control	female	54	ever smoker	0.187788	0.220966	0.224541	0.128507	0.215703	0.270314	0.301154	-0.00697852	-0.0445315
7497398101_R03C01	GSM2844361	MS case	female	29	never smoker	0.285467	0.309431	0.251557	0.269153	0.325342	0.388421	0.38823	0.0399437	0.0546313
7497398101_R04C01	GSM2844362	Healthy control	male	31	ever smoker	0.236028	0.245168	0.231111	0.185277	0.249489	0.347806	0.387821	-0.0618827	0.0766967
7497398101_R05C01	GSM2844363	MS case	female	35	ever smoker	0.273892	0.311219	0.236324	0.238624	0.340149	0.384786	0.402799	0.157096	-0.0117271
7497398101_R06C01	GSM2844364	MS case	female	26	ever smoker	0.179253	0.188988	0.172401	0.0896319	0.200203	0.221357	0.210088	0.00820987	0.0131963
7497398101_R01C02	GSM2844365	MS case	female	43	ever smoker	0.29764	0.341602	0.292655	0.301863	0.315742	0.367505	0.391029	0.0669726	-0.03459
7497398101_R02C02	GSM2844366	MS case	male	50	ever smoker	0.329184	0.380044	0.31179	0.292037	0.355433	0.403858	0.38409	-0.113218	0.0755902
7497398101_R03C02	GSM2844367	MS case	female	30	never smoker	0.309191	0.354223	0.283013	0.29621	0.350078	0.441238	0.327335	-0.0703808	5.91824e-05
7497398101_R04C02	GSM2844368	MS case	female	41	ever smoker	0.298719	0.351718	0.288198	0.282881	0.34162	0.387943	0.434823	0.176365	0.0806322
7497398101_R05C02	GSM2844369	Healthy control	male	40	never smoker	0.239846	0.240917	0.201985	0.189327	0.226333	0.301314	0.305921	0.00895177	0.0378785
7497398101_R06C02	GSM2844370	MS case	female	47	ever smoker	0.259734	0.334941	0.259162	0.233017	0.348588	0.442496	0.380819	0.130668	-0.0217072
7497398119_R01C01	GSM2844371	Healthy control	female	46	never smoker	0.25117	0.257597	0.169546	0.230778	0.25872	0.245482	0.338223	0.04666	0.0689104
7497398119_R02C01	GSM2844372	Healthy control	female	42	never smoker	0.26234	0.249029	0.224307	0.186851	0.242085	0.32588	0.367383	0.0276262	0.107712
7497398119_R03C01	GSM2844373	Healthy control	female	44	ever smoker	0.238545	0.275366	0.255083	0.217482	0.259403	0.314712	0.358898	-0.129777	-0.0378928
7497398119_R04C01	GSM2844374	Healthy control	female	43	ever smoker	0.373082	0.439621	0.363006	0.371989	0.427354	0.490252	0.51461	0.0443453	-0.0207445
7497398119_R05C01	GSM2844375	Healthy control	female	64	never smoker	0.241926	0.269044	0.242327	0.193445	0.29747	0.31432	0.318116	-0.050576	-0.0364022
7497398119_R06C01	GSM2844376	Healthy control	female	47	ever smoker	0.207635	0.294134	0.234322	0.193524	0.29682	0.363881	0.389262	0.0481753	-0.00955084
7497398119_R01C02	GSM2844377	Healthy control	female	40	never smoker	0.302256	0.360404	0.29629	0.321616	0.357269	0.410128	0.42933	0.0165044	0.0902083
7497398119_R02C02	GSM2844378	Healthy control	female	43	never smoker	0.326787	0.387083	0.315567	0.358359	0.368838	0.413362	0.459489	0.0491594	9.66712e-05
7497398119_R03C02	GSM2844379	Healthy control	female	28	never smoker	0.324903	0.369227	0.302148	0.293873	0.379161	0.427699	0.453013	0.00740988	-0.0604646
7497398119_R04C02	GSM2844380	Healthy control	female	65	ever smoker	0.429328	0.549736	0.454004	0.448488	0.511496	0.590952	0.586098	-0.031988	0.00141192
7497398119_R05C02	GSM2844381	MS case	female	34	ever smoker	0.445585	0.563677	0.506806	0.530823	0.525633	0.617334	0.590215	-0.0205471	-0.0150265
7497398119_R06C02	GSM2844382	Healthy control	female	43	never smoker	0.179325	0.239973	0.221564	0.132261	0.22968	0.254181	0.236105	0.0438588	0.0406398
7497398123_R01C01	GSM2844383	Healthy control	female	40	ever smoker	0.290947	0.269954	0.247063	0.254744	0.282811	0.337722	0.370705	-0.122748	0.0196805
7497398123_R02C01	GSM2844384	Healthy control	female	47	ever smoker	0.321079	0.305697	0.260533	0.265626	0.342356	0.355721	0.301975	-0.0304663	0.0113548
7497398123_R03C01	GSM2844385	MS case	female	45	ever smoker	0.322579	0.364208	0.332995	0.338993	0.35903	0.406141	0.425613	0.0445977	0.0255929
7497398123_R04C01	GSM2844386	MS case	female	51	ever smoker	0.339845	0.361561	0.304131	0.315319	0.3781	0.417724	0.436918	0.0797843	-0.0082321
7497398123_R05C01	GSM2844387	MS case	male	63	never smoker	0.228637	0.212645	0.197615	0.179537	0.252649	0.298678	0.331125	-0.0585403	0.0472518
7497398123_R06C01	GSM2844388	MS case	female	37	never smoker	0.231107	0.265327	0.201556	0.176226	0.270525	0.320192	0.347028	0.118344	-0.0385223
7497398123_R01C02	GSM2844389	MS case	male	65	ever smoker	0.290808	0.343418	0.274267	0.271833	0.306943	0.344155	0.349808	-0.0934464	-0.0587616
7497398123_R02C02	GSM2844390	MS case	female	66	never smoker	0.340853	0.394673	0.317124	0.3125	0.393855	0.461984	0.417924	0.10619	0.0557339
7497398123_R03C02	GSM2844391	Healthy control	female	58	never smoker	0.204883	0.222251	0.149787	0.125167	0.210178	0.261372	0.308556	0.0614469	-0.00704796
7497398123_R04C02	GSM2844392	MS case	female	51	ever smoker	0.390521	0.462112	0.372752	0.386426	0.500569	0.516043	0.513358	0.14582	-0.0466242
7497398123_R05C02	GSM2844393	MS case	male	31	never smoker	0.397012	0.470178	0.429417	0.42554	0.44918	0.538603	0.561115	-0.226703	0.0409113
7497398123_R06C02	GSM2844394	MS case	female	34	never smoker	0.348021	0.403973	0.325523	0.293537	0.40872	0.487109	0.463052	-0.0114669	-0.0384427
7497398127_R01C01	GSM2844395	Healthy control	female	57	ever smoker	0.231896	0.276093	0.216239	0.221085	0.263898	0.277722	0.328184	-0.0257192	-0.00302565
7497398127_R02C01	GSM2844396	Healthy control	male	57	never smoker	0.242315	0.246542	0.197846	0.212495	0.260301	0.294969	0.330533	-0.0424496	0.0126637
7497398127_R03C01	GSM2844397	MS case	male	55	ever smoker	0.354234	0.435685	0.396195	0.379419	0.442178	0.516254	0.516082	0.10912	0.0381477
7497398127_R04C01	GSM2844398	Healthy control	female	46	never smoker	0.38976	0.492907	0.375602	0.408916	0.496988	0.564771	0.533575	0.0472146	0.0458562
7497398127_R05C01	GSM2844399	Healthy control	female	50	never smoker	0.297242	0.308761	0.273663	0.240639	0.323141	0.395423	0.417818	-0.108736	-0.0578546
7497398127_R06C01	GSM2844400	MS case	female	35	never smoker	0.286389	0.38937	0.347014	0.333013	0.377908	0.409248	0.509029	0.0265555	-0.0191457
7497398127_R01C02	GSM2844401	Healthy control	male	60	ever smoker	0.331081	0.412515	0.302174	0.335856	0.400895	0.438563	0.457436	0.0494189	0.0255282
7497398127_R02C02	GSM2844402	MS case	female	59	ever smoker	0.37043	0.415432	0.408811	0.359506	0.408717	0.483758	0.461465	0.060829	-0.0508202
7497398127_R03C02	GSM2844403	MS case	male	40	never smoker	0.20491	0.232515	0.204594	0.15163	0.245005	0.289942	0.329552	-0.00794938	0.0436076
7497398127_R04C02	GSM2844404	MS case	female	29	never smoker	0.319232	0.400974	0.323822	0.280562	0.378035	0.437383	0.505262	-0.17293	-0.0923379
7497398127_R05C02	GSM2844405	MS case	male	41	ever smoker	0.340838	0.445712	0.403398	0.353662	0.453844	0.508187	0.535306	0.0704556	-0.0354259
7497398127_R06C02	GSM2844406	MS case	male	60	ever smoker	0.139965	0.226754	0.192266	0.121236	0.207527	0.249548	0.297027	0.117226	0.0616003
7497398128_R01C01	GSM2844453	MS case	male	49	never smoker	0.135679	0.159036	0.142227	0.107919	0.169453	0.184581	0.257215	0.0158109	-0.0858276
7497398128_R02C01	GSM2844454	MS case	male	42	never smoker	0.161248	0.170471	0.172102	0.106563	0.188999	0.23011	0.334036	-0.0485362	-0.0669822
7497398128_R03C01	GSM2844455	Healthy control	male	39	never smoker	0.212879	0.287717	0.248168	0.16209	0.259296	0.305551	0.406159	-0.042261	0.0306988
7497398128_R04C01	GSM2844456	Healthy control	female	24	ever smoker	0.291848	0.389819	0.342499	0.283094	0.380594	0.433843	0.474205	0.015499	0.0388288
7497398128_R05C01	GSM2844457	Healthy control	female	65	ever smoker	0.503444	0.652022	0.536218	0.579371	0.616226	0.715901	0.62427	-0.201372	0.0332652
7497398128_R06C01	GSM2844458	MS case	female	37	never smoker	0.354525	0.508644	0.435016	0.425246	0.48887	0.531868	0.521668	0.00434432	-0.0434471
7497398128_R01C02	GSM2844459	MS case	female	42	ever smoker	0.19884	0.231161	0.200746	0.172052	0.229404	0.283824	0.325219	-0.0945606	-0.116947
7497398128_R02C02	GSM2844460	Healthy control	male	51	ever smoker	0.156704	0.16506	0.172042	0.109219	0.205939	0.243756	0.328437	-0.229101	-0.148101
7497398128_R03C02	GSM2844461	MS case	female	39	ever smoker	0.284523	0.37127	0.301231	0.291138	0.393412	0.440805	0.487187	-0.279209	-0.0440789
7512551022_R01C01	GSM2844462	MS case	male	20	ever smoker	0.189019	0.138524	0.135053	0.130179	0.178744	0.188111	0.199917	0.115996	0.00546678
7512551022_R02C01	GSM2844463	Healthy control	female	37	ever smoker	0.277987	0.238176	0.228925	0.240207	0.232136	0.303872	0.349256	-0.0152925	0.106811
7512551022_R03C01	GSM2844464	MS case	male	57	ever smoker	0.402074	0.382462	0.313688	0.371692	0.332952	0.453429	0.409138	0.0936391	-0.0177427
7512551022_R04C01	GSM2844465	MS case	female	42	ever smoker	0.304881	0.271674	0.261017	0.264112	0.281173	0.313513	0.363958	0.131536	-0.0325202
7512551022_R05C01	GSM2844466	MS case	female	51	ever smoker	0.300064	0.314831	0.287696	0.266236	0.302614	0.377992	0.331428	0.0309772	-0.0564949
7512551022_R06C01	GSM2844467	MS case	female	41	never smoker	0.278847	0.349168	0.281487	0.26374	0.343247	0.465662	0.483734	-0.149325	-0.0220349
7512551022_R01C02	GSM2844468	MS case	female	24	never smoker	0.32553	0.307712	0.280216	0.286927	0.287292	0.370974	0.442684	-0.0307367	0.00332186
7512551022_R02C02	GSM2844469	Healthy control	female	42	never smoker	0.159911	0.139109	0.139483	0.0976248	0.190041	0.184888	0.223387	0.0073822	0.0909994
7512551022_R03C02	GSM2844470	Healthy control	female	33	ever smoker	0.300346	0.285777	0.256682	0.277739	0.266123	0.420716	0.490528	-0.15484	0.181925
7512551022_R04C02	GSM2844471	MS case	male	39	never smoker	0.223718	0.171202	0.158276	0.151367	0.204491	0.251803	0.297327	0.0667988	-0.024649
7512551022_R05C02	GSM2844472	MS case	male	34	never smoker	0.303308	0.309498	0.253135	0.277976	0.349221	0.401843	0.441462	-0.0120987	-0.0601542
7512551022_R06C02	GSM2844473	Healthy control	female	46	ever smoker	0.324399	0.377913	0.301747	0.263104	0.295915	0.468695	0.359077	0.00645156	0.0988364
7512551038_R01C01	GSM2844474	Healthy control	female	40	ever smoker	0.370905	0.370781	0.316645	0.338664	0.32921	0.390977	0.414312	-0.0751291	-0.064537
7512551038_R02C01	GSM2844475	MS case	female	56	never smoker	0.286654	0.265991	0.220907	0.227857	0.259563	0.337209	0.327004	0.145518	0.00910772
7512551038_R03C01	GSM2844476	MS case	female	30	ever smoker	0.256448	0.235839	0.204935	0.179666	0.241199	0.285666	0.361114	0.108466	-0.0421304
7512551038_R04C01	GSM2844477	MS case	female	40	never smoker	0.372423	0.416422	0.324584	0.376655	0.419236	0.488541	0.468686	0.115431	-0.0328747
7512551038_R05C01	GSM2844478	MS case	male	28	ever smoker	0.264962	0.25713	0.221815	0.194237	0.259598	0.335204	0.342292	0.122719	-0.00743652
7512551038_R06C01	GSM2844479	MS case	female	54	ever smoker	0.333212	0.388592	0.323514	0.286674	0.333585	0.414016	0.409277	-0.0971778	-0.0528633
7512551038_R01C02	GSM2844480	MS case	female	23	never smoker	0.233714	0.173255	0.161099	0.172701	0.225419	0.25143	0.282469	0.00598098	0.00363669
7512551038_R02C02	GSM2844481	MS case	female	53	never smoker	0.357526	0.383646	0.239157	0.310131	0.354858	0.396065	0.38954	0.0833375	-0.0526573
7512551038_R03C02	GSM2844482	Healthy control	female	44	never smoker	0.307277	0.280867	0.260246	0.256761	0.300185	0.395874	0.39669	-0.110634	0.114437
7512551038_R04C02	GSM2844483	MS case	female	39	never smoker	0.320704	0.303364	0.236489	0.273391	0.293175	0.357143	0.411221	-0.0402419	-0.100966
7512551038_R05C02	GSM2844484	MS case	female	31	ever smoker	0.24936	0.232031	0.182252	0.16427	0.263738	0.314578	0.343231	-0.0242983	-0.000730313
7512551038_R06C02	GSM2844485	MS case	female	29	never smoker	0.404321	0.467839	0.441553	0.425852	0.453371	0.536511	0.483487	0.0147569	0.0350292
7512551044_R01C01	GSM2844486	Healthy control	female	35	never smoker	0.336456	0.356271	0.307363	0.307297	0.332844	0.368442	0.419255	-0.13896	-0.0585768
7512551044_R02C01	GSM2844487	MS case	female	50	never smoker	0.288724	0.262043	0.241146	0.237638	0.293684	0.305016	0.358968	-0.157139	-0.144487
7512551044_R03C01	GSM2844488	MS case	female	48	ever smoker	0.350871	0.32451	0.356517	0.302291	0.345641	0.380351	0.396697	0.0459204	-0.0800611
7512551044_R04C01	GSM2844489	MS case	male	36	ever smoker	0.291255	0.309085	0.254864	0.238499	0.274874	0.324896	0.384586	0.155142	-0.0219266
7512551044_R05C01	GSM2844490	Healthy control	female	25	never smoker	0.407834	0.469945	0.456051	0.402617	0.476942	0.537355	0.539122	-0.0936111	0.00742396
7512551044_R06C01	GSM2844491	MS case	female	25	ever smoker	0.41448	0.477495	0.38817	0.404695	0.507648	0.554067	0.527598	0.0353154	-0.0333838
7512551044_R01C02	GSM2844492	MS case	female	31	never smoker	0.331338	0.336628	0.247545	0.324115	0.308655	0.392891	0.413291	-0.00956067	0.0323075
7512551044_R02C02	GSM2844493	MS case	female	42	ever smoker	0.273587	0.259876	0.207373	0.191012	0.26997	0.33136	0.362232	-0.179654	-0.0345503
7512551044_R03C02	GSM2844494	MS case	female	42	ever smoker	0.240841	0.225564	0.219556	0.134782	0.184006	0.293499	0.325209	-0.103371	0.0538401
7512551044_R04C02	GSM2844495	Healthy control	female	60	ever smoker	0.179571	0.136172	0.143294	0.0854481	0.175453	0.175223	0.230761	-0.0530739	0.118187
7512551044_R05C02	GSM2844496	MS case	female	55	ever smoker	0.394252	0.414521	0.384282	0.348856	0.428057	0.478914	0.390574	0.006124	-0.0995507
7512551044_R06C02	GSM2844497	Healthy control	female	28	never smoker	0.330393	0.355716	0.315064	0.240301	0.375677	0.495343	0.465661	-0.189032	0.0618286
7512560039_R01C01	GSM2844498	MS case	female	61	ever smoker	0.374055	0.405409	0.294785	0.351617	0.376772	0.438574	0.453056	-0.109979	-0.0346785
7512560039_R02C01	GSM2844499	MS case	female	29	never smoker	0.373211	0.394599	0.312739	0.381961	0.363208	0.446418	0.48097	0.121779	-0.0592134
7512560039_R03C01	GSM2844500	MS case	female	41	never smoker	0.36146	0.342521	0.308832	0.293165	0.335532	0.411684	0.416969	0.00875912	-0.0243502
7512560039_R04C01	GSM2844501	MS case	female	22	never smoker	0.295317	0.342178	0.289506	0.288227	0.327749	0.394848	0.416604	-0.0911363	-0.0558953
7512560039_R05C01	GSM2844502	Healthy control	female	50	ever smoker	0.392078	0.392264	0.349112	0.373534	0.405755	0.481618	0.459707	0.00709021	-0.0223849
7512560039_R06C01	GSM2844503	MS case	female	47	never smoker	0.436803	0.498197	0.369311	0.477946	0.472059	0.617567	0.583182	0.0908949	-0.0339027
7512560039_R01C02	GSM2844504	Healthy control	female	34	never smoker	0.325588	0.316053	0.260605	0.271874	0.28427	0.373767	0.408571	0.242393	-0.0084062
7512560039_R02C02	GSM2844505	Healthy control	female	35	never smoker	0.376383	0.410714	0.307865	0.379355	0.381683	0.452574	0.460765	0.0110391	0.100212
7512560039_R03C02	GSM2844506	MS case	male	41	ever smoker	0.31853	0.331598	0.279039	0.258079	0.310004	0.376036	0.370832	0.0560606	0.0239876
7512560039_R04C02	GSM2844507	MS case	female	64	ever smoker	0.584883	0.718913	0.52988	0.64184	0.636839	0.725474	0.662071	-0.0559345	-0.102657
7512560039_R05C02	GSM2844508	MS case	female	40	ever smoker	0.298187	0.279415	0.238179	0.223501	0.268888	0.376141	0.373849	0.0671087	-0.0540822
7512560039_R06C02	GSM2844509	MS case	female	64	never smoker	0.114344	0.145595	0.145939	0.0641044	0.125807	0.219502	0.241822	-0.0287567	-0.0192359
7512560093_R01C01	GSM2844510	Healthy control	male	38	never smoker	0.182597	0.126557	0.102066	0.106715	0.1399	0.158293	0.279196	0.0198737	-0.0458692
7512560093_R02C01	GSM2844511	Healthy control	female	59	never smoker	0.342263	0.371941	0.290956	0.325943	0.331251	0.404229	0.382225	0.0187905	-0.0595696
7512560093_R03C01	GSM2844512	Healthy control	female	32	never smoker	0.310932	0.369968	0.291471	0.300463	0.356118	0.426864	0.417664	0.0556974	0.0403303
7512560093_R04C01	GSM2844513	Healthy control	male	30	ever smoker	0.328576	0.336825	0.296077	0.286927	0.317152	0.4123	0.43072	-0.0425027	-0.0240624
7512560093_R05C01	GSM2844514	Healthy control	female	40	never smoker	0.203597	0.182731	0.153739	0.157675	0.170022	0.223401	0.227186	-0.084633	-0.0446352
7512560093_R06C01	GSM2844515	Healthy control	male	39	ever smoker	0.220209	0.193991	0.190676	0.178243	0.238208	0.276449	0.31808	0.069452	-0.0428723
7512560093_R01C02	GSM2844516	Healthy control	female	65	ever smoker	0.411593	0.435757	0.358691	0.416355	0.392525	0.498089	0.415322	-0.160452	0.152437
7512560093_R02C02	GSM2844517	Healthy control	male	38	never smoker	0.164779	0.134617	0.128481	0.110538	0.13484	0.192612	0.229991	-0.122683	0.0369973
7512560093_R03C02	GSM2844518	MS case	male	29	never smoker	0.297958	0.280383	0.211888	0.280064	0.309746	0.322768	0.386784	0.221998	-0.0130032
7512560093_R04C02	GSM2844519	Healthy control	female	20	never smoker	0.326004	0.37249	0.264607	0.281992	0.322404	0.409902	0.416709	-0.0948266	0.118421
7512560093_R05C02	GSM2844520	Healthy control	female	41	never smoker	0.37899	0.433057	0.340945	0.371933	0.445561	0.477286	0.495831	0.273575	-0.0176016
7512560093_R06C02	GSM2844521	Healthy control	female	33	never smoker	0.438507	0.507217	0.390857	0.421611	0.466752	0.533404	0.539258	0.0902249	-0.0147576
7512560133_R01C01	GSM2844522	Healthy control	female	44	ever smoker	0.408188	0.410162	0.348746	0.368654	0.394004	0.502841	0.450286	0.101004	-0.00660041
7512560133_R02C01	GSM2844523	Healthy control	male	41	never smoker	0.268151	0.235771	0.205071	0.223126	0.240475	0.276411	0.306509	0.0561988	0.00908481
7512560133_R03C01	GSM2844524	Healthy control	female	54	ever smoker	0.419221	0.407896	0.319659	0.40314	0.386065	0.44472	0.419385	-0.0672901	0.0228325
7512560133_R04C01	GSM2844525	Healthy control	female	54	ever smoker	0.164341	0.14242	0.113577	0.086672	0.122971	0.184798	0.218517	0.0573655	0.11285
7512560133_R05C01	GSM2844526	Healthy control	male	58	ever smoker	0.382267	0.389434	0.346015	0.350874	0.382812	0.481372	0.426917	0.0534979	-0.0564748
7512560133_R06C01	GSM2844527	Healthy control	female	38	never smoker	0.277192	0.264727	0.238143	0.186532	0.25456	0.342289	0.340562	-0.10004	-0.0022165
7512560133_R01C02	GSM2844528	Healthy control	male	32	never smoker	0.241177	0.194658	0.174134	0.183488	0.207088	0.256753	0.320598	0.0122346	0.0644095
7512560133_R02C02	GSM2844529	Healthy control	female	41	ever smoker	0.196243	0.166236	0.155539	0.114572	0.198884	0.272797	0.277443	0.0809185	0.0994628
7512560133_R03C02	GSM2844530	Healthy control	female	21	never smoker	0.146048	0.12459	0.103266	0.0453583	0.109378	0.153771	0.200622	-0.101211	0.0389359
7512560133_R04C02	GSM2844531	Healthy control	female	36	never smoker	0.264545	0.250905	0.2014	0.190418	0.250076	0.302117	0.405714	0.0197545	0.0614022
7512560133_R05C02	GSM2844532	Healthy control	female	28	never smoker	0.2611	0.26534	0.260825	0.215827	0.259593	0.359408	0.427491	0.159585	-0.00403099
7512560133_R06C02	GSM2844533	Healthy control	male	34	ever smoker	0.164612	0.175195	0.151457	0.0839425	0.157457	0.236072	0.329037	-0.174302	-0.0647442
7512560163_R01C01	GSM2844534	Healthy control	female	42	ever smoker	0.28841	0.25508	0.236909	0.223122	0.25631	0.322581	0.385125	-0.0475868	0.038614
7512560163_R02C01	GSM2844535	Healthy control	female	31	never smoker	0.297406	0.291387	0.252339	0.237667	0.291199	0.38705	0.394802	0.0286659	-0.0148347
7512560163_R03C01	GSM2844536	Healthy control	female	41	ever smoker	0.225432	0.232669	0.215485	0.162608	0.222378	0.299771	0.302055	0.0675023	0.0671004
7512560163_R04C01	GSM2844537	Healthy control	female	36	never smoker	0.330095	0.34026	0.295564	0.27775	0.334377	0.402755	0.447076	0.00171092	0.0674605
7512560163_R05C01	GSM2844538	Healthy control	female	33	never smoker	0.273013	0.271196	0.256766	0.200304	0.280989	0.315903	0.360738	0.0542412	0.0341382
7512560163_R06C01	GSM2844539	Healthy control	male	42	ever smoker	0.357457	0.423046	0.31002	0.266037	0.409066	0.472898	0.446605	0.254541	0.0460817
7512560163_R01C02	GSM2844540	Healthy control	female	53	never smoker	0.212669	0.203097	0.166973	0.183214	0.206073	0.269577	0.271018	0.249144	0.0535989
7512560163_R02C02	GSM2844541	Healthy control	female	43	ever smoker	0.219341	0.190893	0.20317	0.175989	0.198209	0.305494	0.293356	-0.0513535	-0.00787544
7512560163_R03C02	GSM2844542	Healthy control	male	40	never smoker	0.318529	0.353281	0.340282	0.265862	0.342363	0.412854	0.386109	0.19684	-0.0186402
7512560163_R04C02	GSM2844543	Healthy control	female	39	never smoker	0.241116	0.233509	0.210887	0.190388	0.256333	0.330577	0.376229	0.0943069	0.0911815
7512560163_R05C02	GSM2844544	Healthy control	male	31	ever smoker	0.266762	0.317078	0.251097	0.167162	0.28898	0.37017	0.382329	-0.0297652	0.067138
7512560163_R06C02	GSM2844545	Healthy control	female	54	ever smoker	0.672639	0.755288	0.547291	0.75883	0.700287	0.800071	0.694221	0.0284732	0.0449055
7512578030_R01C01	GSM2844546	Healthy control	female	28	ever smoker	0.323918	0.336035	0.290509	0.285961	0.332671	0.413167	0.409575	0.0511198	-0.000115493
7512578030_R02C01	GSM2844547	Healthy control	female	26	never smoker	0.389397	0.460644	0.390863	0.388212	0.424044	0.537703	0.454884	0.0218876	0.0253829
7512578030_R03C01	GSM2844548	Healthy control	female	37	ever smoker	0.308701	0.321486	0.306765	0.259205	0.314088	0.375584	0.426909	-0.249819	-0.18044
7512578030_R04C01	GSM2844549	Healthy control	female	48	ever smoker	0.400248	0.455393	0.433099	0.403343	0.476556	0.485531	0.442158	-0.00451163	-0.018171
7512578030_R05C01	GSM2844550	Healthy control	female	37	ever smoker	0.368488	0.477275	0.456291	0.316881	0.444568	0.547975	0.517497	-0.227387	-0.00370559
7512578030_R06C01	GSM2844551	MS case	female	48	never smoker	0.310588	0.384147	0.297141	0.277606	0.348847	0.434903	0.454896	0.0839144	-0.0606356
7512578030_R04C02	GSM2844552	MS case	female	23	ever smoker	0.31416	0.394923	0.340391	0.301042	0.377005	0.460681	0.467513	-0.0490191	0.00838273
7512578030_R05C02	GSM2844553	Healthy control	female	54	ever smoker	0.423221	0.512004	0.398956	0.371958	0.450328	0.591385	0.542196	-0.110533	-0.000808247
7512578030_R06C02	GSM2844554	Healthy control	female	46	never smoker	0.190807	0.188017	0.214867	0.151862	0.198719	0.280727	0.341511	0.0547141	-0.0180461

## Sheet: TabS3_FigS9
Data Source for Supplementary Table 3 and Supplementary Figure 9
Raw methylation values of the MS-associated differentially methylated regions (MS-DMRs) identified in whole genome bisulfite sequencing (WBGS) data of CD4+ memory T cells of four MS discordant female MZ twin pairs (n = 4 twin pairs).
Pleas note that only CpGs with a coverage ≥10 reads in all samples were included in the MS-DMR analysis.
Genomic coordinates are based on human genome build GRCh37/hg19.
The MS-DMR listed in the table below was identified using the selection criteria of ≥3 CpGs, each having P<0.05 (two-tailed paired T-test) and absolute mean methylation difference >0.20, and a maximum of 500 bp distance between significant neighbouring CpGs.
Chromosome	Start	End	Gene	R-MS	R-H	AK-MS	AK-H	AV-MS	AV-H	AY-MS	AY-H	Mean Delta	Robust DMR
chrX	130863481	130863482	FIRRE	0.684211	0.4	0.65	0.357143	0.7	0.5	0.5	0.333333	0.235934	YES
chrX	130863507	130863508	FIRRE	0.857143	0.5	0.666667	0.333333	0.666667	0.4	0.5	0.352941	0.27605	YES
chrX	130863509	130863510	FIRRE	0.785714	0.4	0.625	0.333333	0.65	0.5	0.583333	0.352941	0.264443	YES
The MS-DMRs listed in the table below were identified using the selection criteria of ≥3 CpGs, each having P<0.05 (two-tailed paired T-test) and absolute mean methylation difference >0.15, and a maximum of 500 bp distance between significant neighbouring CpGs.
The loci in bold are the CpGs with P<0.05 and mean methylation difference >0.15, and are used to calculate the means in Supplementary Table 3.
Please note that applying the lower methylation threshold of 0.15 resulted in several MS-DMRs that overall do not show consistent methylation differences (same direction) across the entire DMR. These DMRs are considered to be non robust DMRs.
Chromosome	Start	End	Gene	R-MS	R-H	AK-MS	AK-H	AV-MS	AV-H	AY-MS	AY-H	Mean Delta	Robust DMR
chr1	17711436	17711437	PADI6	0.882353	1	0.461538	0.733333	0.85	1	0.933333	1	-0.151527	NO
chr1	17711440	17711441	PADI6	0.894737	0.8	0.733333	1	0.9	0.944444	1	0.826087	-0.0106153	NO
chr1	17711462	17711463	PADI6	0.894737	0.833333	0.857143	0.857143	0.6875	0.875	0.833333	0.842105	-0.0337171	NO
chr1	17711682	17711683	PADI6	0.692308	0.882353	0.727273	0.8	0.608696	0.736842	0.666667	0.923077	-0.161832	NO
chr1	17711726	17711727	PADI6	0.454545	0.384615	0.75	0.375	0.368421	0.333333	0.428571	0.35	0.139647	NO
chr1	17712113	17712114	PADI6	0.615385	0.545455	0.647059	0.9375	0.545455	0.652174	0.416667	0.578947	-0.122378	NO
chr1	17712116	17712117	PADI6	0.708333	1	0.823529	1	0.681818	0.863636	0.833333	1	-0.204156	NO
chr1	85791031	85791032	DDAH1	0.823529	0.666667	0.8	0.636364	0.909091	0.666667	0.9	0.615385	0.211885	YES
chr1	85791039	85791040	DDAH1	0.823529	0.684211	0.909091	0.666667	0.833333	0.741935	0.625	0.4	0.174535	YES
chr1	85791041	85791042	DDAH1	0.866667	0.619048	0.916667	0.772727	0.833333	0.71875	0.869565	0.8	0.143927	YES
chr1	85791043	85791044	DDAH1	0.75	0.636364	0.916667	0.75	0.916667	0.71875	0.9	0.733333	0.161222	YES
chr1	85791045	85791046	DDAH1	0.8	0.636364	0.909091	0.75	0.923077	0.709677	0.833333	0.733333	0.159032	YES
chr1	85791047	85791048	DDAH1	0.8125	0.619048	0.916667	0.652174	0.923077	0.677419	0.8	0.6875	0.204026	YES
chr1	87644875	87644876		0.615385	0.75	0.545455	0.736842	0.5	0.772727	0.555556	0.933333	-0.244127	YES
chr1	87644883	87644884		0.714286	0.833333	0.538462	0.631579	0.533333	0.782609	0.526316	0.764706	-0.174958	YES
chr1	87644885	87644886		0.642857	0.75	0.583333	0.684211	0.533333	0.75	0.5	0.823529	-0.187054	YES
chr1	87644902	87644903		0.6	0.769231	0.454545	0.555556	0.727273	0.857143	0.47619	0.764706	-0.172157	YES
chr1	87644911	87644912		0.428571	0.733333	0.454545	0.588235	0.727273	0.904762	0.5	0.75	-0.216485	YES
chr1	228755378	228755379		0.815789	0.724138	0.6	0.26087	0.83871	0.653846	0.78125	0.518519	0.219594	YES
chr1	228755394	228755395		0.891892	0.708333	0.4	0.352941	0.638889	0.56	0.69697	0.5	0.126619	YES
chr1	228755439	228755440		0.863636	0.6875	0.636364	0.625	0.8	0.666667	0.78125	0.642857	0.114807	YES
chr1	228755445	228755446		0.941176	0.777778	0.666667	0.5	0.71875	0.583333	0.766667	0.689655	0.135623	YES
chr1	228755453	228755454		0.736842	0.588235	0.5	0.411765	0.6	0.5	0.714286	0.642857	0.102068	YES
chr1	228755462	228755463		0.809524	0.625	0.533333	0.444444	0.742857	0.5	0.827586	0.678571	0.166321	YES
chr1	228755464	228755465		0.73913	0.55	0.411765	0.277778	0.710526	0.407407	0.764706	0.535714	0.213807	YES
chr2	87568953	87568954	RMND5A	0.235294	0.411765	0.1	0.269231	0.24	0.473684	0.263158	0.333333	-0.16239	NO
chr2	87568964	87568965	RMND5A	0.166667	0.157895	0.0909091	0.0967742	0.12	0.125	0.136364	0.0555556	0.0196787	NO
chr2	87568988	87568989	RMND5A	0.233333	0.142857	0.1875	0.1	0.178571	0.2	0.21875	0.277778	0.02438	NO
chr2	87568994	87568995	RMND5A	0.28125	0.1	0.0588235	0.0344828	0.178571	0.0909091	0.2	0.111111	0.0955355	NO
chr2	87569070	87569071	RMND5A	0.864865	0.939394	0.866667	0.923077	0.958333	0.875	0.9	0.964286	-0.0279729	NO
chr2	87569076	87569077	RMND5A	0.833333	0.794118	0.90625	0.833333	0.854167	0.736842	0.882353	0.862069	0.0624352	NO
chr2	87569078	87569079	RMND5A	0.916667	0.939394	0.967742	0.9	0.9	0.921053	0.901961	0.965517	-0.00989861	NO
chr2	87569090	87569091	RMND5A	0.794872	0.586207	0.774194	0.657895	0.795918	0.769231	0.765957	0.625	0.123152	NO
chr2	87569120	87569121	RMND5A	0.454545	0.545455	0.583333	0.36	0.396226	0.333333	0.5	0.384615	0.0776755	NO
chr2	87569122	87569123	RMND5A	0.837209	0.870968	0.878788	0.836735	0.90566	0.916667	0.847826	0.846154	-0.000259826	NO
chr2	87569134	87569135	RMND5A	0.926829	0.791667	0.83871	0.957447	0.941176	0.862069	0.878049	0.866667	0.0267288	NO
chr2	87569140	87569141	RMND5A	0.833333	0.941176	0.862069	0.875	0.956522	0.821429	0.948718	0.869565	0.0233679	NO
chr2	87569142	87569143	RMND5A	0.852941	0.95	0.827586	0.875	0.911111	0.966667	0.894737	0.869565	-0.0437141	NO
chr2	87569152	87569153	RMND5A	0.966667	1	0.84375	0.918919	0.763158	0.851852	0.852941	0.913043	-0.0643246	NO
chr2	87569177	87569178	RMND5A	0.576923	0.73913	0.526316	0.714286	0.558824	0.692308	0.521739	0.666667	-0.157147	NO
chr2	87569198	87569199	RMND5A	0.866667	0.807692	0.875	0.916667	0.741935	0.75	0.769231	0.842105	-0.0159078	NO
chr2	87569200	87569201	RMND5A	0.75	0.75	0.8	0.791667	0.580645	0.689655	0.76	0.904762	-0.0613596	NO
chr2	87569208	87569209	RMND5A	0.757576	0.814815	0.655172	0.75	0.633333	0.806452	0.692308	0.8	-0.108219	NO
chr2	87569212	87569213	RMND5A	0.741935	0.76	0.769231	0.75	0.655172	0.7	0.689655	0.789474	-0.03587	NO
chr2	87569230	87569231	RMND5A	0.517241	0.8	0.44	0.761905	0.4	0.545455	0.46875	0.636364	-0.229433	NO
chr5	176007126	176007127	CDHR2	0.8	0.538462	0.73913	0.621622	0.636364	0.47619	0.888889	0.677419	0.187672	YES
chr5	176007130	176007131	CDHR2	0.727273	0.583333	0.818182	0.657895	0.676471	0.458333	0.833333	0.724138	0.15789	YES
chr5	176007142	176007143	CDHR2	0.75	0.5	0.8	0.714286	0.72	0.368421	0.65	0.5	0.209323	YES
chr6	57421688	57421689	PRIM2	0.8	0.75	0.785714	0.52381	0.809524	0.571429	0.772727	0.47619	0.211634	YES
chr6	57421693	57421694	PRIM2	0.7	0.357143	0.5	0.333333	0.727273	0.409091	0.434783	0.333333	0.232289	YES
chr6	57421697	57421698	PRIM2	0.809524	0.71875	0.769231	0.6	0.8	0.583333	0.615385	0.45	0.160514	YES
chr6	170403829	170403830		0.625	0.909091	0.533333	0.73913	0.647059	0.823529	0.294118	0.666667	-0.259727	YES
chr6	170403843	170403844		0.4	0.416667	0.133333	0.421053	0.5625	0.625	0.2	0.571429	-0.184579	YES
chr6	170403856	170403857		0.684211	0.846154	0.615385	0.842105	0.882353	1	0.5	0.866667	-0.218244	YES
chr6	170403858	170403859		0.631579	0.692308	0.583333	0.7	0.764706	0.933333	0.428571	0.866667	-0.19603	YES
chr6	170403939	170403940		0.357143	0.368421	0.363636	0.333333	0.428571	0.444444	0.454545	0.545455	-0.0219393	YES
chr6	170403962	170403963		0.428571	0.55	0.6	0.416667	0.428571	0.666667	0.538462	0.545455	-0.0457959	YES
chr6	170404107	170404108		0.692308	0.8	0.5	0.647059	0.785714	0.909091	0.7	1	-0.169532	YES
chr7	31117742	31117743	ADCYAP1R1	0.875	1	0.846154	1	0.75	0.928571	0.714286	0.9375	-0.170158	NO
chr7	31117768	31117769	ADCYAP1R1	0.5	0.615385	0.294118	0.464286	0.1875	0.461538	0.285714	0.444444	-0.17958	NO
chr7	31117904	31117905	ADCYAP1R1	0.916667	0.9	1	0.826087	0.772727	0.944444	0.807692	0.714286	0.0280673	NO
chr7	31118083	31118084	ADCYAP1R1	1	0.933333	1	0.894737	1	1	0.857143	1	0.00726817	NO
chr7	31118094	31118095	ADCYAP1R1	0.95	1	0.8	1	0.772727	1	0.782609	1	-0.173666	NO
chr7	98424232	98424233		0.5	0.7	0.416667	0.6	0.529412	0.733333	0.666667	0.733333	-0.16348	NO
chr7	98424266	98424267		0.8	0.461538	0.818182	0.625	0.5	0.769231	0.85	0.642857	0.117389	NO
chr7	98424281	98424282		0.571429	0.8	0.454545	0.6875	0.214286	0.363636	0.571429	0.823529	-0.215744	NO
chr7	98424325	98424326		0.5	0.333333	0.666667	0.375	0.583333	0.866667	0.619048	0.8125	-0.0046131	NO
chr7	98424338	98424339		0.285714	0.0909091	0.411765	0.4	0.533333	0.555556	0.666667	0.733333	0.0294203	NO
chr7	98424350	98424351		0.285714	0.5	0.466667	0.6875	0.6	0.8125	0.809524	1	-0.209524	NO
chr8	102904079	102904080	NCALD	0.285714	0.583333	0.1	0.307692	0.291667	0.428571	0.45	0.571429	-0.190911	YES
chr8	102904091	102904092	NCALD	0.368421	0.692308	0.3	0.384615	0.347826	0.47619	0.473684	0.625	-0.172046	YES
chr8	102904097	102904098	NCALD	0.55	0.615385	0.181818	0.461538	0.272727	0.571429	0.380952	0.619048	-0.220475	YES
chr9	43134844	43134845	ANKRD20A3	0.142857	0.272727	0.181818	0.4	0.25	0.5	0.157895	0.25	-0.172539	YES
chr9	43134952	43134953	ANKRD20A3	0.190476	0.285714	0.315789	0.142857	0.333333	0.5	0.227273	0.25	-0.0279249	YES
chr9	43134983	43134984	ANKRD20A3	0.3	0.416667	0.538462	0.5	0.533333	0.333333	0.52	0.5	0.0354487	YES
chr9	43135099	43135100	ANKRD20A3	0.545455	0.833333	0.6875	0.75	0.636364	0.818182	0.6	0.8	-0.183049	YES
chr9	43135102	43135103	ANKRD20A3	0.619048	0.916667	0.733333	0.75	0.727273	0.818182	0.777778	0.8	-0.106854	YES
chr9	43135111	43135112	ANKRD20A3	0.315789	0.666667	0.625	0.769231	0.583333	0.636364	0.75	0.7	-0.124535	YES
chr9	43135115	43135116	ANKRD20A3	0.444444	0.615385	0.625	0.785714	0.5	0.666667	0.678571	0.8	-0.154937	YES
chr9	66493004	66493005	PTGER4P2-CDK2AP2P2	0.266667	0.0833333	0.4	0.3	0.428571	0.285714	0.444444	0.111111	0.189881	NO
chr9	66493171	66493172	PTGER4P2-CDK2AP2P2	0.285714	0.25	0.461538	0.0714286	0.35	0.208333	0.125	0.2	0.123123	NO
chr9	66493173	66493174	PTGER4P2-CDK2AP2P3	0.4	0.333333	0.5	0.0714286	0.35	0.291667	0.176471	0.2	0.132511	NO
chr9	66493178	66493179	PTGER4P2-CDK2AP2P4	0.2	0	0.133333	0	0.05	0.0869565	0	0.0909091	0.0513669	NO
chr9	66493183	66493184	PTGER4P2-CDK2AP2P5	0.4375	0.307692	0.529412	0.166667	0.428571	0.304348	0.4	0.454545	0.140558	NO
chr9	66493189	66493190	PTGER4P2-CDK2AP2P6	0.470588	0.384615	0.5	0.166667	0.454545	0.272727	0.35	0.5	0.112781	NO
chr9	66493195	66493196	PTGER4P2-CDK2AP2P7	0.388889	0.4	0.333333	0.0769231	0.318182	0.190476	0.444444	0.25	0.141862	NO
chr9	66493197	66493198	PTGER4P2-CDK2AP2P8	0.333333	0.2	0.368421	0.0833333	0.409091	0.238095	0.526316	0.363636	0.188024	NO
chr9	66493262	66493263	PTGER4P2-CDK2AP2P9	0	0	0	0	0	0	0	0	0	NO
chr9	66493265	66493266	PTGER4P2-CDK2AP2P10	0.266667	0.466667	0.181818	0.176471	0.210526	0.266667	0.153846	0.272727	-0.0924185	NO
chr9	66493283	66493284	PTGER4P2-CDK2AP2P11	0.235294	0.222222	0.25	0.16	0.178571	0.25	0.125	0.214286	-0.0144106	NO
chr9	66493287	66493288	PTGER4P2-CDK2AP2P12	0.125	0.333333	0.285714	0.333333	0.185185	0.238095	0.3125	0.25	-0.0615906	NO
chr9	66493296	66493297	PTGER4P2-CDK2AP2P13	0.3125	0.222222	0.214286	0.26087	0.37037	0.285714	0.266667	0.166667	0.0570875	NO
chr9	66493336	66493337	PTGER4P2-CDK2AP2P14	0.25	0.210526	0.294118	0.115385	0.285714	0.24	0.388889	0.166667	0.121536	NO
chr9	66493339	66493340	PTGER4P2-CDK2AP2P15	0.3125	0.25	0.4375	0.259259	0.392857	0.333333	0.411765	0.454545	0.064371	NO
chr9	66493342	66493343	PTGER4P2-CDK2AP2P16	0.6	0.263158	0.266667	0.214286	0.44	0.347826	0.4375	0.3	0.154724	NO
chr9	66493351	66493352	PTGER4P2-CDK2AP2P17	0.533333	0.35	0.357143	0.230769	0.413793	0.217391	0.529412	0.416667	0.154713	NO
chr11	133519484	133519485		0.4	0.8	0.285714	0.461538	0.142857	0.55	0.444444	0.538462	-0.269246	NO
chr11	133519493	133519494		0.384615	0.571429	0.230769	0.357143	0.142857	0.473684	0.368421	0.454545	-0.182535	NO
chr11	133519922	133519923		0.928571	0.785714	0.8	0.9	0.866667	0.6	1	0.769231	0.135073	NO
chr11	133519982	133519983		0.5	0.75	0.2	0.615385	0.375	0.583333	0.692308	1	-0.295353	NO
chr13	27295982	27295983		0.142857	0.4375	0	0.2	0.222222	0.615385	0.333333	0.583333	-0.284451	YES
chr13	27295991	27295992		0.0833333	0.375	0	0.0666667	0.2	0.615385	0.25	0.454545	-0.244566	YES
chr13	27295996	27295997		0.0909091	0.352941	0.142857	0.0769231	0.133333	0.461538	0.272727	0.416667	-0.167061	YES
chr13	27296006	27296007		0.0769231	0.388889	0.133333	0.0714286	0.357143	0.5	0.416667	0.461538	-0.109447	YES
chr13	27296010	27296011		0	0.352941	0.0625	0	0.0909091	0.307692	0.0833333	0.384615	-0.202127	YES
chr13	27296101	27296102		0.347826	0.0833333	0.0666667	0.111111	0.384615	0.210526	0.333333	0.307692	0.104945	YES
chr13	27296125	27296126		0.304348	0.388889	0.0833333	0.333333	0.416667	0.5625	0.333333	0.545455	-0.173124	YES
chr14	101291034	101291035	MEG3	0.411765	0.714286	0.411765	0.6875	0.4375	0.576923	0.411765	0.5	-0.201479	YES
chr14	101291052	101291053	MEG3	0.294118	0.347826	0.210526	0.578947	0.263158	0.28	0.285714	0.266667	-0.104981	YES
chr14	101291065	101291066	MEG3	0.470588	0.619048	0.466667	0.705882	0.428571	0.578947	0.238095	0.4	-0.174989	YES
chr14	101291068	101291069	MEG3	0.6875	0.736842	0.533333	0.733333	0.777778	0.764706	0.428571	0.642857	-0.112639	YES
chr14	101291080	101291081	MEG3	0.647059	0.625	0.375	0.888889	0.666667	0.75	0.222222	0.5	-0.213235	YES
chr14	101291083	101291084	MEG3	0.533333	0.588235	0.6875	0.833333	0.5	0.705882	0.388889	0.714286	-0.183004	YES
chr15	21083039	21083040		0.5	0.333333	0.416667	0.1875	0.6	0.3	0.576923	0.461538	0.202804	NO
chr15	21083295	21083296		0.8	0.4375	0.529412	0.5	0.461538	0.5	0.666667	0.736842	0.0708187	NO
chr15	21083300	21083301		0.6875	0.428571	0.533333	0.352941	0.583333	0.307692	0.789474	0.611111	0.223331	NO
chr15	21083306	21083307		0.588235	0.5	0.538462	0.588235	0.307692	0.4	0.875	0.555556	0.0663996	NO
chr15	21083411	21083412		0.611111	0.52381	0.666667	0.444444	0.482759	0.466667	0.740741	0.703704	0.0906632	NO
chr15	21083425	21083426		0.416667	0.47619	0.769231	0.5	0.384615	0.473684	0.447368	0.48	0.0220016	NO
chr15	21083438	21083439		0.586207	0.56	0.923077	0.5	0.5	0.727273	0.74359	0.769231	0.0490925	NO
chr15	21083443	21083444		0.5	0.391304	0.846154	0.407407	0.583333	0.652174	0.675	0.678571	0.118758	NO
chr15	21083459	21083460		0.5	0.52	0.529412	0.444444	0.583333	0.6875	0.674419	0.72	-0.0211952	NO
chr15	21083463	21083464		0.454545	0.52	0.722222	0.692308	0.583333	0.5625	0.8	0.64	0.0363233	NO
chr15	21083467	21083468		0.657143	0.590909	0.777778	0.652174	0.772727	0.666667	0.837209	0.708333	0.106694	NO
chr15	21083470	21083471		0.314286	0.347826	0.444444	0.26087	0.217391	0.0769231	0.4	0.478261	0.0530605	NO
chr15	21083491	21083492		0.485714	0.5	0.454545	0.347826	0.411765	0.428571	0.677419	0.44	0.0782616	NO
chr15	21083511	21083512		0.448276	0.363636	0.333333	0.631579	0.315789	0.333333	0.551724	0.541667	-0.0552731	NO
chr15	21083519	21083520		0.62963	0.47619	0.444444	0.75	0.590909	0.5	0.555556	0.681818	-0.0468675	NO
chr15	21083529	21083530		0.454545	0.333333	0.45	0.5	0.409091	0.357143	0.625	0.684211	0.0159874	NO
chr15	21083552	21083553		0.545455	0.333333	0.75	0.666667	0.541667	0.636364	0.619048	0.681818	0.0344968	NO
chr15	21083557	21083558		0.5	0.333333	0.727273	0.5	0.708333	0.636364	0.809524	0.608696	0.166684	NO
chr16	22545670	22545671	NPIPB5	0.6875	0.714286	0.545455	0.8125	0.615385	0.857143	0.52381	0.684211	-0.173998	YES
chr16	22545676	22545677	NPIPB5	0.6875	0.809524	0.533333	0.888889	0.642857	0.8	0.5	0.761905	-0.224157	YES
chr16	22545683	22545684	NPIPB5	0.705882	0.809524	0.461538	0.875	0.666667	0.8	0.478261	0.782609	-0.238696	YES
chr20	23515851	23515852	CST13P	0.875	1	0.833333	1	0.894737	1	0.666667	1	-0.182566	NO
chr20	23516128	23516129	CST13P	0.181818	0.0769231	0.384615	0.0833333	0.133333	0.307692	0.142857	0.0769231	0.0744381	NO
chr20	23516130	23516131	CST13P	0.818182	0.857143	0.923077	0.916667	0.705882	1	0.733333	0.769231	-0.0906415	NO
chr20	23516132	23516133	CST13P	0.583333	0.785714	0.692308	0.916667	0.611111	0.75	0.6	0.666667	-0.158074	NO
chr20	23516134	23516135	CST13P	0.583333	0.785714	0.642857	0.916667	0.555556	0.615385	0.533333	0.666667	-0.167338	NO
chrX	130863481	130863482	FIRRE	0.684211	0.4	0.65	0.357143	0.7	0.5	0.5	0.333333	0.235934	YES
chrX	130863491	130863492	FIRRE	0.833333	0.5	0.611111	0.333333	0.611111	0.5	0.416667	0.388889	0.1875	YES
chrX	130863507	130863508	FIRRE	0.857143	0.5	0.666667	0.333333	0.666667	0.4	0.5	0.352941	0.27605	YES
chrX	130863509	130863510	FIRRE	0.785714	0.4	0.625	0.333333	0.65	0.5	0.583333	0.352941	0.264443	YES

[truncated: 7 more sheets: FigS5, FigS6, TabS4_TabS5_FigS11-S14, TabS6-FigS15, TabS7_U_FigS16, TabS7_A, TabS8]
